# Supplementary material for: Convergent evolution in the Euarchontoglires
Source: Biol Lett. 2018 Aug 1;14(8):20180366. doi: 10.1098/rsbl.2018.0366 (PMC6127122; doi:10.1098/rsbl.2018.0366)
Supplement: Supplementary datafile [file rsbl20180366supp1.xlsx]

## Sheet: Title
Filename:	Electronic Supplementary Material Datafile 1
Title:	Convergent evolution in the Euarchontoglires
Authors:	Morris PJR, Cobb SNF, Cox PG
Contents
Specimens	List of specimens used in the analysis, with taxonomy, institutional details, scanning details, and link to data on Morphosource
Cranial landmarks	XYZ co-ordinate data of landmarks recorded from the cranium of each specimen
Mandibular landmarks	XYZ co-ordinate data of landmarks recorded from the mandible of each specimen
Cranial-PC-scores	Principal component scores from the cranial analysis
Mandibular-PC-scores	Principal component scores from the mandibular analysis
Variance	Eigenvalues, percentage of variance and cumulative variance on each principal component for the cranial and mandibular analyses
Convergence code	R code for running convergence tests

## Sheet: Specimens
					Specimen	Where scanned or	Voxel dimensions (mm)			DOI
Order	Subgroup	Family	Species	Institution	number	downloaded	Cranium	Mandible	File description	Cranium	Mandible
Rodentia	Ctenohystrica	Bathyergidae	Bathyergus suillus	NML	19.8.75.14	MicroCT HULL	0.0375124	0.0399624	Zipped tiff stack	10.17602/M2/M46728	10.17602/M2/M46758
Rodentia	Ctenohystrica	Bathyergidae	Georychus capensis	NML	D.300	MicroCT HULL	0.02172	0.0193968	Zipped tiff stack	10.17602/M2/M46565	10.17602/M2/M46641
Rodentia	Ctenohystrica	Capromyidae	Capromys pilorides	UMZC	E.3371	MicroCT HULL	0.0785319	0.0642	Surface reconstruction	10.17602/M2/M48263	10.17602/M2/M48264
Rodentia	Ctenohystrica	Caviidae	Cavia porcellus	DMBL	HACB-CP3	MicroCT HULL	0.0671	0.0671	Zipped tiff stack	10.17602/M2/M47035	10.17602/M2/M47035
Rodentia	Ctenohystrica	Caviidae	Hydrochoerus hydrochaeris	UMZC	E.3768	CT York Hospital	0.421875	0.421875	Surface reconstruction	10.17602/M2/M48269	10.17602/M2/M48270
Rodentia	Ctenohystrica	Chinichillidae	Lagostomus maximus	UMZC	E.3555	MicroCT HULL	0.1105	0.0684928	Surface reconstruction	10.17602/M2/M48273	10.17602/M2/M48274
Rodentia	Ctenohystrica	Ctenomyidae	Ctenomys opimus	UMZC	E.3261	MicroCT HULL	0.0317889	0.0317889	Surface reconstruction	10.17602/M2/M50401	10.17602/M2/M48470
Rodentia	Ctenohystrica	Dasyproctidae	Dasyprocta punctata	UMZC	E.3621	MicroCT HULL	0.0787991	0.0584599	Surface reconstruction	10.17602/M2/M48265	10.17602/M2/M48266
Rodentia	Ctenohystrica	Diatomyidae	Laonastes aenigmamus	AH	KY213	MicroCT HULL	0.13685	0.13685	Zipped tiff stack	10.17602/M2/M47067	10.17602/M2/M47067
Rodentia	Ctenohystrica	Echimyidae	Myocastor coypus	UMZC	E.3370	MicroCT HULL	0.1212	0.0764309	Surface reconstruction	10.17602/M2/M48275	10.17602/M2/M48276
Rodentia	Ctenohystrica	Erethizontidae	Erethizon dorsatum	UMZC	E.3506	MicroCT HULL	0.0833746	0.057711	Surface reconstruction	10.17602/M2/M48267	10.17602/M2/M48268
Rodentia	Ctenohystrica	Hystricidae	Hystrix cristata	UMZC	E.3406	MicroCT HULL	0.096	0.0790983	Surface reconstruction	10.17602/M2/M48271	10.17602/M2/M48272
Rodentia	Ctenohystrica	Octondontidae	Octodon degus	UMZC	E.3288	MicroCT HULL	0.0316189	0.0316189	Surface reconstruction	10.17602/M2/M50402	10.17602/M2/M48471
Rodentia	Mouse-related clade	Castoridae	Castor canadensis	UMZC	E.1831	MicroCT HULL	0.1505	0.0746974	Surface reconstruction	10.17602/M2/M48257	10.17602/M2/M48258
Rodentia	Mouse-related clade	Cricetidae	Phyllotis gerbillus	UMZC	E.2597	MicroCT HULL	0.0282169	0.0282169	Surface reconstruction	10.17602/M2/M50454	10.17602/M2/M48468
Rodentia	Mouse-related clade	Dipodidae	Dipus sagitta	UMZC	E.3165	MicroCT HULL	0.0341709	0.0341709	Surface reconstruction	10.17602/M2/M48259	10.17602/M2/M48260
Rodentia	Mouse-related clade	Geomyidae	Thomomys umbrinus	NML	19.8.98.8	MicroCT HULL	0.03411	0.03411	Zipped tiff stack	10.17602/M2/M47047	10.17602/M2/M47047
Rodentia	Mouse-related clade	Muridae	Acomys cahirinus	UMZC	E.2278	MicroCT HULL	0.0282169	0.0282169	Surface reconstruction	10.17602/M2/M48255	10.17602/M2/M48256
Rodentia	Mouse-related clade	Muridae	Gerbillus watersi	UMZC	E.1971	MicroCT HULL	0.0191648	0.0191648	Surface reconstruction	10.17602/M2/M50400	10.17602/M2/M48466
Rodentia	Mouse-related clade	Muridae	Rattus norvegicus	DMBL	HACB-RN4	MicroCT HULL	0.0539	0.0539	Zipped tiff stack	10.17602/M2/M47050	10.17602/M2/M47050
Rodentia	Mouse-related clade	Nesomyidae	Cricetomys gambianus	UMZC	E.2262	MicroCT HULL	0.0481224	0.0481224	Surface reconstruction	10.17602/M2/M50458	10.17602/M2/M48467
Rodentia	Mouse-related clade	Pedetidae	Pedetes capensis	UMZC	E.1446	MicroCT HULL	0.0520692	0.0405911	Surface reconstruction	10.17602/M2/M48261	10.17602/M2/M48262
Rodentia	Mouse-related clade	Spalacidae	Cannomys badius	UMZC	E.2850	MicroCT HULL	0.0371179	0.0371179	Surface reconstruction	10.17602/M2/M48804	10.17602/M2/M48469
Rodentia	Squirrel-related clade	Aplodontidae	Aplodontia rufa	MNHN	ZM-MO-1981-1354	MicroCT HULL	0.055475	0.0420792	Zipped tiff stack	10.17602/M2/M49500	10.17602/M2/M49501
Rodentia	Squirrel-related clade	Gliridae	Graphiurus nagtglasii	UMZC	E.1909	MicroCT HULL	0.0340403	0.0340402	Surface reconstruction	10.17602/M2/M48253	10.17602/M2/M48254
Rodentia	Squirrel-related clade	Sciuridae	Petaurista petaurista	UMZC	E.1475	MicroCT HULL	0.0391252	0.0367292	Surface reconstruction	10.17602/M2/M48251	10.17602/M2/M48252
Rodentia	Squirrel-related clade	Sciuridae	Sciurus carolinensis	DMBL	HACB-SC11	MicroCT HULL	0.0657	0.0657	Zipped tiff stack	10.17602/M2/M47051	10.17602/M2/M47051
Lagomorpha		Leporidae	Lepus europaeus	DMEH	DMEH-LE1	MicroCT HULL	0.0539139	0.0539139	Zipped tiff stack	10.17602/M2/M47052	10.17602/M2/M47052
Lagomorpha		Leporidae	Oryctolagus cuniculus	YZL	YZL017	MicroCT HULL	0.0566113	0.0466735	Zipped tiff stack	10.17602/M2/M47005	10.17602/M2/M47013
Primates	Haplorhini	Atelidae	Ateles geoffroyi	MCZ	BOM-5346	Download Morphosource	0.079988	0.079988	Zipped tiff stack	10.17602/M2/M2885	10.17602/M2/M2885
Primates	Haplorhini	Callitrichidae	Callithrix jacchus	MCZ	30583	Download Morphosource	0.040724	0.040724	Zipped tiff stack	10.17602/M2/M5195	10.17602/M2/M5195
Primates	Haplorhini	Cebidae	Cebus apella	MCZ	31062	Download Morphosource	0.079989	0.079989	Zipped tiff stack	10.17602/M2/M5212	10.17602/M2/M5212
Primates	Haplorhini	Cercopithecidae	Colobus polykomos	MCZ	22624	Download Morphosource	0.07602	0.07602	Zipped tiff stack	10.17602/M2/M2908	10.17602/M2/M2908
Primates	Haplorhini	Cercopithecidae	Macaca mulatta	MCZ	61414	Download Morphosource	0.090751	0.090751	Zipped tiff stack	10.17602/M2/M3053	10.17602/M2/M3053
Primates	Haplorhini	Hominidae	Gorilla gorilla	MCZ	38326	Download Morphosource	0.121115	0.08136	Zipped tiff stack	10.17602/M2/M2953	10.17602/M2/M2954
Primates	Haplorhini	Hylobatidae	Hylobates lar	MCZ	41418	Download Morphosource	0.066689	0.066689	Zipped tiff stack	10.17602/M2/M2967	10.17602/M2/M2967
Primates	Haplorhini	Pitheciidae	Chiropotes satanas	USNM	388168	Download Morphosource	0.0476569	0.0476569	Zipped tiff stack	10.17602/M2/M13247	10.17602/M2/M13247
Primates	Haplorhini	Tarsiidae	Tarsius syrichta	DPC	O127	Download Morphosource	0.0222217	0.0222217	Zipped tiff stack	10.17602/M2/M4357	10.17602/M2/M4357
Primates	Strepsirrhini	Cheirogaleidae	Cheirogaleus major	AMNH	M-100640	Download Morphosource	0.0336004	0.0336004	Zipped tiff stack	10.17602/M2/M12868	10.17602/M2/M12868
Primates	Strepsirrhini	Daubentoniidae	Daubentonia madagascariensis	UMZC	E.8201A	MicroCT HULL	0.068715	0.0517833	Zipped tiff stack	10.17602/M2/M48245	10.17602/M2/M48246
Primates	Strepsirrhini	Galagidae	Galago senegalensis	MCZ	38915	Download Morphosource	0.025974	0.025974	Zipped tiff stack	10.17602/M2/M2702	10.17602/M2/M2702
Primates	Strepsirrhini	Indriidae	Propithecus diadema	MCZ	BOM-5016	Download Morphosource	0.048998	0.048998	Zipped tiff stack	10.17602/M2/M4505	10.17602/M2/M4505
Primates	Strepsirrhini	Lemuridae	Lemur catta	LMG	LEEDM.C.2010.341	MicroCT HULL	0.0676975	0.0458807	Zipped tiff stack	10.17602/M2/M48800	10.17602/M2/M48801
Primates	Strepsirrhini	Lorisidae	Perodicticus potto	USNM	439104	Download Morphosource	0.0368075	0.0368075	Zipped tiff stack	10.17602/M2/M10595	10.17602/M2/M10595
Dermoptera		Cynocephalidae	Cynocephalus volans	FMNH	87396	Download Morphosource	0.0266658	0.029793	Zipped tiff stack	ark:/87602/m4/M34214	ark:/87602/m4/M34146
Scandentia		Tupaiidae	Tupaia minor	FMNH	141464	Download Morphosource	0.019357	0.019357	Zipped tiff stack	ark:/87602/m4/M22228	ark:/87602/m4/M22228
Abbreviations
AH	Anthony Herrel, Museum National d'Histoire Naturelle, Paris, France
AMNH	American Museum of Natural History, New York, USA
DMBL	Department of Musculoskeletal Biology, University of Liverpool, UK
DMEH	Department of Medical Engineering, University of Hull, UK
DPC	Duke Primate Center, Raleigh, USA
FMNH	Field Museum of Natural History, Chicago, USA
LMG	Leeds Museums and Galleries
MCZ	Museum of Comparative Zoology, Harvard, Cambridge, USA
MNHN	Museum National d'Histoire Naturelle, Paris, France
NML	National Museums Liverpool, UK
UMZC	University Museum of Zoology Cambridge, UK
USNM	United States National Museum, Smithsonian Institute, USA
YZL	York Zooarchaeology Laboratory, University of York, UK

## Sheet: Cranial landmarks
Bathyergus_suillus
18.881	10.9197	0.497442
21.0757	10.7721	1.65474
21.3771	16.9286	1.14179
21.0583	20.4586	4.47267
20.119	17.2838	16.8293
27.0836	11.3704	18.915
20.4728	2.75338	21.5498
27.5511	7.14741	23.2841
26.8954	5.64865	25.2215
26.7029	4.82541	33.0378
25.4317	10.8837	32.4429
29.9509	17.5021	23.9304
38.9744	18.9764	32.4225
38.7671	16.1586	31.7581
22.9211	21.1154	24.7975
20.5052	20.3572	25.1348
24.538	19.7481	36.7083
21.774	19.5928	39.7157
21.1913	2.02566	38.471
35.2265	13.5987	37.2698
22.9352	5.46076	62.4013
22.5757	20.2705	56.2631
Georychus_capensis
11.078	6.05335	3.40037
11.94	6.07346	3.64912
12.4422	8.22037	2.75473
12.2322	10.0208	4.05856
11.1402	9.31051	11.2354
14.5009	4.93351	10.4934
11.0274	1.59741	11.2953
14.8391	3.06363	11.9124
14.675	2.60832	12.601
14.0675	2.7904	19.4556
12.8025	5.53399	17.6557
15.7163	7.68059	11.7626
20.4667	9.05255	16.7972
20.6039	7.57042	16.3834
11.7979	10.9253	13.8642
11.0164	10.2961	13.7894
11.7933	10.8409	18.567
10.7944	11.508	22.1691
11.0005	0.644518	18.6821
16.2308	6.0929	20.1326
10.5356	3.21624	28.7586
10.7276	11.3637	28.011
Capromys_pilorides
20.8277	29.6438	105.774
27.1714	35.5411	103.577
40.8506	32.5165	105.103
44.7684	32.0389	100.204
38.4698	29.208	91.2393
12.6032	41.7356	74.2349
11.5978	28.6555	79.5243
14.2647	48.6282	66.2539
10.1419	46.1431	59.682
12.4494	48.2811	52.1246
21.8159	30.7856	48.8021
37.6355	41.1151	72.7482
37.6706	52.7571	48.3562
20.748	52.4266	51.6764
40.1641	33.9247	73.069
40.1074	28.7594	73.2558
34.3503	35.2928	45.5971
32.4154	28.5043	51.304
3.53315	27.3799	41.4884
21.8976	47.1585	44.9095
13.3705	27.0016	0.805527
30.4486	28.769	11.9699
Cavia_porcellus
27.4084	22.2631	0.382938
27.8156	26.815	3.46734
21.704	25.942	2.41582
15.4538	26.5238	5.19042
18.7648	23.9109	12.7609
33.0806	27.2924	16.5845
35.7897	18.7606	19.4565
34.3828	33.0074	27.0456
39.7718	23.8372	30.175
40.3473	27.4957	37.3751
31.2948	20.4027	34.8592
23.8028	31.8017	24.6539
25.0409	38.6292	35.8612
32.1469	36.6448	31.528
18.4649	25.1518	23.4142
17.8569	23.6325	23.7364
25.706	27.3498	37.0685
23.2951	21.9119	33.4346
42.1123	16.2699	41.7858
33.1888	35.0736	42.6019
40.5226	16.319	66.2962
24.735	20.849	60.5117
Hydrochoerus_hydrochaeris
68.5418	35.8687	27.68
86.9582	36.8496	36.7823
75.9157	76.528	14.825
73.6659	97.7556	25.2294
68.1731	81.1507	41.2057
96.7664	28.2404	95.2271
69.9128	15.1113	105.934
107.144	25.9195	135.593
102.656	15.1411	150.147
108.221	25.9824	170.911
82.1517	46.5958	167.982
97.1936	73.8633	102.268
132.934	85.8844	152.414
122.988	56.5226	153.007
76.6463	86.2701	93.3457
69.5388	86.0181	93.8348
97.2139	70.2324	164.632
71.6444	75.6344	159.344
70.9703	14.1681	185.835
113.702	53.8853	168.18
73.4467	28.3529	244.804
72.5664	84.9773	219.625
Lagostomus_maximus
42.3546	33.6154	10.2007
36.9353	39.3934	10.7615
26.1643	38.1951	8.28387
17.3324	37.936	11.3441
26.5593	35.5308	25.1063
51.5537	49.3432	41.4189
54.5711	33.1071	43.7132
53.3136	51.1216	51.529
56.9619	48.2894	61.3907
55.0409	52.7767	72.0541
41.7319	39.0357	65.4849
31.3425	51.4996	41.5424
37.304	67.1713	70.7152
42.6036	64.3218	69.5958
27.1537	40.549	38.8952
27.2497	35.9616	39.4624
29.234	46.926	62.2994
33.4898	35.9755	55.7749
57.2759	34.4652	76.1213
41.1999	61.8322	73.8459
48.2103	36.1185	104.202
24.9432	37.6736	90.7342
Ctenomys_opimus
42.2681	19.4754	24.5883
40.3513	21.8124	23.9047
42.4744	21.3528	21.044
43.0529	20.0485	16.8515
38.1428	19.0081	17.7937
30.4236	23.6362	24.7768
26.9437	19.4398	25.9478
26.8121	26.0475	23.4218
22.9313	23.9136	24.6228
18.6446	25.3688	23.3922
22.8857	21.1151	18.1694
31.4045	25.8115	14.2263
20.4828	31.8896	13.8583
19.8879	30.1224	19.2135
33.3363	21.8192	13.3073
33.0434	18.7876	13.5853
22.7721	22.5664	11.6766
25.9041	18.8688	12.5998
14.0098	19.213	22.874
17.5714	30.5629	15.3917
2.33339	19.0259	15.2748
9.44119	18.4862	5.07651
Dasyprocta_punctata
31.2236	22.2988	112.695
26.865	13.8094	106.594
17.5919	18.1599	105.302
10.067	20.9487	97.9699
13.7844	23.0761	93.9707
37.1586	8.70813	71.11
46.5732	24.1764	75.0967
40.8766	7.32907	63.4724
45.4696	7.9291	55.2033
37.0343	7.02564	41.4528
32.7117	24.9422	47.9488
17.2217	10.9616	66.8262
16.2237	3.94833	54.1228
24.6976	2.60823	56.2899
16.4177	17.9787	69.7314
16.6901	25.1587	70.2392
18.936	18.6467	49.4326
19.0262	26.0759	55.1437
50.2454	26.6888	35.083
27.6613	6.58631	42.2483
37.018	30.0187	0.758873
14.0821	29.6635	15.1077
Laonastes_aenigmamus
70.6063	67.8752	2.3299
71.9735	65.583	3.59515
71.0389	65.6618	8.82883
68.4652	65.5904	12.7384
63.9886	63.3894	12.1292
58.6606	50.4662	5.16413
52.7874	53.1966	3.9098
53.4642	43.3233	7.68131
51.0194	41.8402	7.80911
48.5107	35.167	13.1304
46.842	47.0165	14.8755
60.7216	52.001	14.9381
57.4374	44.5944	20.7328
57.4907	41.7216	15.2477
59.5776	56.1879	15.6663
57.6622	58.7623	15.9327
49.2427	46.722	20.14
49.0158	51.7118	18.9873
38.9674	41.9866	8.5417
49.5652	35.9884	18.4497
21.9859	30.3287	25.4767
31.2043	38.8419	30.5161
Myocastor_coypus
41.4449	43.739	6.15427
33.888	43.9342	8.57427
29.607	35.4416	7.48127
25.6164	28.1644	11.75
30.3409	28.2275	23.9244
29.0554	53.0173	43.579
47.3376	50.5682	46.1948
28.2838	54.0992	51.6349
34.7112	57.4876	56.3742
35.2012	57.7863	71.5814
35.8731	39.6408	70.5092
18.3706	33.0003	44.7499
5.32747	46.1883	72.6382
15.8474	54.281	68.2876
22.9433	23.1297	41.3913
26.1992	22.2324	41.768
22.2946	30.0117	66.9324
29.4346	26.0472	66.7336
46.9579	50.0894	80.8672
12.9442	50.9351	76.2442
44.4142	45.0893	111.289
30.4275	26.3366	101.743
Erethizon_dorsatum
46.4451	18.5225	114.379
35.9013	24.8529	113.568
43.1298	47.1961	120.8
46.139	57.4181	117.039
48.8462	50.312	107.137
29.7399	23.1797	93.5835
46.3874	9.51145	75.4738
27.6926	20.777	87.2675
30.4796	11.0557	69.2416
27.6525	14.654	60.3188
39.375	38.7445	71.107
30.7295	50.7215	84.6787
16.1294	49.2856	68.9681
12.6659	36.2575	72.4623
41.7298	56.0936	85.5606
49.1448	52.9843	85.2186
38.8607	47.757	55.9273
49.207	47.4541	62.3801
47.1725	8.27597	49.4083
13.632	34.5924	47.4107
47.89	20.2438	4.81599
50.6987	45.3333	17.1212
Hystrix_cristata
137.585	71.6828	53.5053
119.524	83.0539	48.2241
144.916	79.1915	21.1389
139.779	74.2206	9.75263
130.967	68.118	12.2363
95.6786	86.4604	44.9265
60.2823	46.9975	67.8931
71.8064	82.8318	43.6704
56.4341	77.7373	48.8739
48.4757	73.7306	45.217
62.0528	64.6702	32.0184
99.2002	78.7174	15.5268
63.864	86.1528	12.0149
63.2837	89.0801	24.3763
101.586	68.2891	12.0589
103.146	58.7841	9.41659
65.8441	58.5403	13.841
75.9762	50.6011	13.9946
39.852	40.6803	53.4423
47.1317	77.012	27.6242
11.7566	32.0016	47.7397
15.8334	32.9514	8.95084
Octodon_degus
4.58958	7.71922	26.1406
5.19016	5.93518	23.8967
4.10671	6.24874	21.1663
4.71481	7.56514	16.7999
8.96265	9.34918	17.9476
18.9357	6.64744	25.6949
21.3785	11.592	25.9337
24.1382	6.36523	23.6711
27.7772	7.61715	23.3275
31.9553	7.79236	20.9281
25.6633	12.116	17.1563
16.8208	5.84327	14.8107
29.4225	3.69984	12.4809
30.1708	3.29472	15.5804
14.2748	8.30989	14.4812
13.9602	10.7774	14.5934
24.5109	9.79054	10.89
19.5688	12.1763	13.1632
34.7596	15.0619	21.2022
32.1041	5.22272	14.5684
45.5895	18.5742	10.7752
37.4616	17.2438	3.13571
Castor_canadensis
15.7904	47.6582	132.322
19.2817	56.2629	131.032
43.9532	55.8427	134.638
50.1144	54.4603	124.419
42.7552	50.4469	107.575
34.9525	61.7133	101.963
5.31415	49.3228	92.038
10.7125	69.736	92.6338
5.99801	61.8076	78.9014
9.92494	64.28	74.0126
26.9841	56.2921	66.3185
36.4221	73.4777	82.9367
37.9118	93.8571	73.5342
14.7863	85.1242	75.3614
50.3656	59.807	84.0125
51.0257	51.8727	83.3129
52.967	66.1267	52.9748
48.6263	53.4774	52.745
3.97452	51.1429	57.3579
26.9677	90.311	46.9236
9.13815	53.5796	7.54698
46.0326	55.677	12.3886
Phyllotis_gerbillus
8.16603	4.17597	14.3296
9.27866	4.34097	14.0983
9.22484	4.5881	12.6581
9.39135	5.67351	10.8541
9.10078	6.60192	11.1161
12.2055	10.519	14.5812
10.0874	12.6559	15.1657
12.4889	11.8043	15.1264
12.6509	14.3054	15.2149
15.1736	16.28	14.1977
11.7023	14.6762	10.6991
13.8507	10.1969	12.2422
15.8494	12.1741	10.0776
16.1949	12.2325	10.59
11.946	10.331	10.1581
10.255	11.085	10.0457
9.64844	14.7525	8.16637
11.5478	15.0611	7.83891
11.8911	20.1897	14.2797
17.2684	15.9242	10.1621
13.6467	25.2125	10.4486
13.28	21.4618	5.14945
Dipus_sagitta
38.697	8.37974	15.4329
38.3827	10.8902	13.7036
38.9136	9.02725	10.0714
36.8539	8.95377	6.8247
31.7183	9.56937	8.24673
27.2889	19.9485	15.8356
26.7818	12.0818	17.872
25.6245	19.9666	17.8773
22.7109	20.1661	18.5908
20.5117	22.4298	17.979
20.7626	16.465	11.1274
30.1241	15.6194	6.77513
19.9627	24.2186	3.90158
19.9254	23.9329	5.0207
27.3655	14.0466	6.93296
26.5093	11.0369	8.23237
20.937	15.3951	5.70017
18.1337	13.2685	5.35989
17.9677	14.6347	20.7544
18.9451	23.5645	6.47754
4.78034	18.2125	17.4845
7.37903	16.3936	5.69256
Thomomys_umbrinus
28.4902	18.1781	41.3565
29.2013	20.2143	40.105
30.6187	20.2947	38.4241
32.9626	18.9957	34.2677
27.4855	17.6522	27.7504
25.2175	20.41	29.9809
17.7338	18.4709	32.4908
16.3945	23.6168	28.6109
15.2532	21.9261	29.1763
11.2652	21.3907	23.8416
16.9785	19.4735	22.0928
19.7391	26.7072	24.5568
17.8263	29.9642	18.2421
16.414	30.9149	19.3328
26.4271	19.0014	20.7457
26.0561	17.3697	20.4162
21.3141	19.9966	13.9378
20.5848	17.4554	13.1065
9.19768	18.6463	20.796
15.2995	28.2792	14.7876
3.67271	18.3845	9.52226
12.0098	17.5488	3.51339
Acomys_cahirinus
5.64853	2.34859	10.7221
6.84837	2.81423	10.669
7.02795	3.39125	8.87622
7.12994	5.2186	6.9559
7.07043	7.10894	7.58327
10.2646	10.4898	12.024
7.75737	11.2277	13.0576
11.0131	11.9824	12.8912
10.4064	13.4506	13.9434
13.9592	16.5528	12.9586
9.86148	16.5155	9.45425
12.2893	11.6239	9.33658
13.5281	12.4019	8.62706
14.2198	12.1138	9.84885
10.247	11.5546	7.96563
8.5492	13.1646	7.89468
11.0234	16.2022	7.64052
10.514	20.7261	7.43218
10.0698	20.8659	14.7966
16.0239	18.7772	10.0892
12.3274	28.8586	12.7956
11.9574	26.16	5.57669
Gerbillus_watersi
3.90281	5.09109	26.0783
4.10043	6.11664	25.1379
5.76869	6.19696	24.2004
7.3266	6.01036	22.9729
6.46139	5.65101	21.5446
2.93846	7.65626	18.7598
2.07018	5.63143	18.0208
2.33826	7.99297	17.4569
1.89652	9.21765	14.4883
3.71067	11.1103	12.6388
5.77415	7.17017	14.3229
5.41105	9.34467	18.436
6.22932	10.1458	18.2822
4.5658	10.257	18.0088
7.05906	7.65554	17.6778
7.08107	6.06265	17.4775
8.17645	7.89796	14.2035
8.70337	6.63242	13.219
1.60953	6.58035	10.3843
7.17626	12.605	11.5651
5.03708	7.60769	2.60982
10.1192	7.60093	6.32333
Rattus_norvegicus
26.0144	14.5682	0.708366
25.8363	17.7496	2.85929
20.8538	18.0028	2.7465
17.7755	17.9335	6.40499
18.9937	16.0922	11.8984
29.9114	18.9088	17.3993
32.8919	13.1899	21.0736
31.3849	19.4523	22.9258
33.1074	17.2254	27.3452
32.1662	20.8291	33.4956
24.3611	16.1757	31.9239
24.6947	23.9375	21.8425
22.2282	28.2898	27.1958
24.3108	28.0032	27.3409
19.0803	19.9896	22.1319
18.5431	15.8809	22.0172
17.8043	20.3713	31.2025
17.0234	16.4615	33.3638
31.5145	13.5641	38.9457
24.6936	26.3417	39.7186
27.0077	14.5713	55.9083
14.4467	17.1641	52.9936
Cricetomys_gambianus
72.3051	14.1212	32.8523
69.5252	19.2592	31.5905
69.7752	17.388	22.7544
65.9334	16.1876	19.6828
58.8532	15.2107	20.8981
49.0994	23.0486	30.8006
42.6489	15.8945	33.5383
43.1772	24.2156	30.9573
31.0561	22.3075	31.0834
27.9464	23.3587	30.4108
31.5991	18.5951	20.983
44.324	24.913	19.4532
35.9849	31.8376	17.9148
35.1285	31.9109	23.0314
43.6825	20.7533	16.4265
43.2063	16.3042	16.5005
32.558	21.6008	13.3575
32.0482	17.0704	13.4594
20.7087	18.2682	29.9877
24.6852	30.435	21.0991
2.42077	18.9393	21.9688
8.52695	19.0651	7.20826
Pedetes_capensis
91.0489	46.9531	39.4251
84.4578	51.5728	30.0358
84.2699	47.8987	11.691
78.3121	45.4109	8.68473
78.9193	42.7154	16.72
53.5005	50.5248	41.2917
59.2043	37.6692	42.9079
45.6513	55.1536	36.6573
34.6884	49.0764	38.8367
24.0577	49.8233	31.7362
40.8009	33.9544	22.732
65.6832	48.4003	10.7448
36.1735	52.6217	8.74288
34.5234	58.3594	15.0622
57.6952	41.5368	9.1533
58.4391	36.773	10.4391
38.8663	38.6929	7.46431
47.279	33.868	7.51969
27.9638	28.8896	41.0726
25.9003	48.9046	19.6408
7.14337	22.7256	24.0512
18.5818	25.7164	3.34335
Cannomys_badius
40.766	18.3365	32.902
39.4663	20.8759	31.2007
41.593	21.0389	29.647
43.2063	20.2074	25.0474
35.5413	18.5727	21.5481
27.8857	23.9332	30.0524
25.7135	18.7525	32.0101
25.8432	25.935	29.2281
21.1962	22.6995	29.9284
19.4595	24.683	27.8213
20.1366	22.0915	19.4898
28.4612	28.694	24.0289
25.2282	32.6132	23.9659
27.1276	33.4862	19.8534
28.5727	21.9291	14.7214
28.4076	18.7274	14.7417
19.3737	23.5542	10.843
20.2076	19.071	11.6192
14.1594	19.1304	29.1885
16.7923	33.0683	18.519
3.48074	19.332	22.7089
6.48018	19.2766	9.35901
Aplodontia_rufa
-40.8195	-1.33001	0.919904
-37.8104	-4.06238	4.94472
-37.8049	-11.0119	0.742071
-33.8188	-12.9441	-1.5116
-31.3045	-9.97177	-4.97433
-15.7569	-5.86199	4.83034
-16.049	7.07363	-3.05089
-9.51174	1.12484	6.68342
-4.431	5.61237	-0.626558
4.39416	3.82712	-1.52155
4.84925	-6.07441	-8.20339
-11.8002	-11.1605	3.49944
-1.60717	-12.5354	10.8507
-1.77618	-8.10328	12.1012
-13.0739	-13.8652	-4.11297
-14.6148	-10.624	-9.71438
4.17831	-13.6515	-8.92104
4.49633	-10.9999	-14.9641
6.65305	8.07647	-8.82231
13.5605	-12.5723	6.46141
27.3311	2.00497	-16.0474
24.5345	-12.809	-20.9963
Graphiurus_nagtglasii
4.80061	20.1877	12.2853
5.01444	18.6215	11.873
7.21973	18.0999	8.75062
9.56619	18.676	7.20463
11.2348	18.9312	7.90368
14.5681	13.3454	13.7435
17.6389	17.6028	16.8225
15.4317	13.0602	15.263
20.3904	13.8353	17.5417
23.5484	11.8965	18.5505
24.4629	14.6369	11.8297
16.6439	12.0505	9.81973
21.4741	6.79508	10.6082
21.0426	6.41931	12.3725
16.7845	14.1988	8.51586
17.2666	17.6122	9.3676
22.303	13.2187	9.12123
22.524	16.4776	8.73714
29.6149	14.679	19.9013
26.4858	6.46155	12.4324
42.2063	12.2616	14.9577
38.1292	13.0982	7.09003
Petaurista_petaurista
67.147	35.2842	15.0182
61.5805	39.4734	14.6932
62.6888	37.7874	10.39
61.3261	36.1012	6.09312
58.5207	33.1829	8.52474
49.1356	38.6576	13.4639
50.1146	29.5467	25.1614
47.378	38.8988	22.8564
38.4069	37.4509	29.4475
30.7511	41.7271	25.6791
34.3883	28.1894	17.0899
42.6085	39.3535	11.471
28.1669	45.0686	13.6564
28.9591	45.5365	19.7306
47.4066	34.553	9.12382
48.9601	29.9881	9.56539
31.6292	31.7367	10.1679
32.8484	25.254	9.72001
25.1816	22.4455	31.5299
24.4183	39.2355	17.4529
2.61874	17.788	17.1903
10.6078	19.325	4.26375
Sciurus_carolinensis
23.1068	19.5212	0.427807
22.9108	23.785	3.9968
17.3419	22.3971	5.84157
16.2209	20.9855	11.0998
17.7371	19.9127	13.5211
23.9442	26.3428	22.2837
34.5233	18.4564	17.5571
33.509	31.3375	24.5966
39.6899	29.7298	32.7419
36.1942	33.3354	38.9255
28.7734	21.0573	37.2538
25.0071	31.2448	29.085
23.1492	37.1141	37.1312
27.4978	37.9353	36.5837
18.9999	25.2434	25.3891
20.572	19.7049	24.9814
20.1136	24.8755	37.3047
20.8747	20.1471	40.0465
41.2609	18.7697	47.8571
28.8838	35.3418	44.6522
33.5913	19.784	64.5194
16.6669	21.148	60.3478
Lepus_europaeus
9.31283	23.7214	58.9938
14.1693	16.862	55.8909
5.18636	19.954	44.1013
7.31644	21.6331	38.9737
12.1273	23.3755	40.5492
41.2184	8.66819	41.3075
44.3931	24.8173	61.4534
54.8619	8.92969	57.6061
69.9594	9.71399	57.6222
75.1611	8.68125	50.4442
65.1818	23.815	43.4653
46.1626	7.00283	35.6345
54.9564	4.24934	30.4967
57.6666	3.55797	39.2206
34.0155	14.7666	38.4291
34.168	23.7846	38.2269
50.2395	15.0484	29.5095
43.9984	23.7571	35.7513
82.7004	25.0773	49.7216
72.8986	8.88546	38.5153
97.3828	24.4504	16.6268
75.9118	23.9725	14.0164
Oryctolagus_cuniculus
19.9286	33.0854	78.6989
16.2259	35.3439	76.029
17.8242	42.8791	75.1674
19.8624	45.6612	70.4854
21.0152	42.7749	69.4049
9.96988	27.6614	51.3324
21.9865	14.7362	58.3979
9.60488	13.9706	50.5658
13.5734	5.27684	41.6071
11.1355	7.55773	31.6472
23.1052	15.3607	37.7306
8.73327	29.7255	44.7352
5.77699	30.9025	38.246
5.34788	23.673	40.2591
15.6003	33.0311	53.0748
22.1048	32.6218	53.334
16.1626	30.8818	38.319
22.6832	29.9253	46.3019
24.3051	1.84881	27.7667
8.83399	14.7471	27.5722
25.5742	15.6012	0.450987
25.1698	30.5241	13.0021
Ateles_geoffroyi
41.0502	95.1302	-35.4091
37.18	93.5825	-37.1318
40.1822	108.678	-51.119
39.8102	105.041	-54.2992
42.0645	104.305	-53.0637
30.1091	91.1	-43.5695
40.2891	85.1537	-27.1925
35.124	83.2117	-29.9949
27.1169	81.0153	-18.5081
14.06	81.9267	-26.4241
31.1831	61.9413	-37.6576
12.3132	81.1779	-47.8459
13.6013	80.5287	-52.9105
17.8303	80.1158	-47.8907
28.8163	99.1123	-57.1792
41.5144	97.1956	-54.0893
25.2831	76.1135	-57.4159
38.0666	78.7101	-52.2957
30.9439	27.5497	-4.29841
6.72274	56.1376	-49.8567
26.3046	3.24791	-29.403
30.2389	35.5511	-57.8192
Callithrix_jacchus
17.214	42.809	26.1809
15.0068	42.5657	24.3374
15.5857	44.0837	19.1852
15.8047	42.9883	17.5317
16.7636	41.8203	18.3054
10.6143	37.9993	20.4415
16.9709	38.726	31.6951
14.3145	39.0104	28.9041
9.75998	36.1616	32.75
4.43128	34.4801	28.777
14.8765	26.1046	27.4972
4.5	32.1503	19.7056
5.13153	31.8884	16.7591
7.51464	32.1879	18.2647
10.9576	39.5676	16.9208
16.7311	39.1783	18.4323
9.6698	31.2557	17.347
16.4858	29.7942	19.7133
16.4293	16.4225	38.3009
3.34474	20.9737	18.7987
15.143	0.305431	25.54
15.5379	12.4363	15.0882
Cebus_apella
33.7442	83.5646	-32.5639
29.5629	83.6506	-34.947
31.7838	91.4774	-47.9207
31.6301	88.7475	-50.5321
33.7477	87.9209	-49.5281
21.4401	77.58	-38.4502
33.9496	75.1	-19.6099
31.1407	72.1857	-19.1741
25.0065	69.8372	-14.9447
11.9859	67.98	-23.1428
31.0979	52.4979	-30.4908
7.99536	66.6107	-40.1199
9.54514	66.224	-46.1006
13.3736	66.7387	-45.6582
21.4047	81.3114	-53.0328
33.769	81.5338	-48.2195
23.2514	61.1002	-52.4039
33.2354	63.0932	-47.0995
33.8987	27.6869	-2.0589
8.6105	43.7111	-41.8801
33.2027	2.51035	-27.2489
33.5062	29.3583	-48.3212
Colobus_polykomos
42.5458	88.9326	-15.0495
37.2506	90.3476	-18.6684
37.8403	108.485	-31.0295
37.7203	105.774	-35.5866
41.3417	102.123	-33.7303
29.0069	86.192	-22.7499
43.6252	78.9163	-7.81205
37.9111	78.5854	-12.1738
31.7869	69.318	-4.13488
13.6374	68.6273	-13.5095
38.2738	54.5758	-26.5393
4.12726	69.7003	-32.7334
4.25769	71.3244	-40.1258
10.6736	74.4284	-31.4115
26.581	99.5953	-36.9729
41.5179	98.4069	-35.0719
27.0175	70.4127	-47.2292
41.4099	66.7786	-41.3832
43.8236	29.7462	-4.45477
9.56323	44.921	-41.7743
44.5219	2.666	-31.5058
42.1834	30.912	-53.0804
Macaca_mulatta
54.1192	109.834	-85.5683
60.6096	108.688	-81.6858
57.2095	125.395	-65.5683
54.9955	123.202	-59.8826
51.8922	120.723	-60.8781
68.2378	91.526	-77.9808
53.9399	92.3083	-99.8246
57.5678	86.4857	-98.4118
65.5988	84.0814	-107.191
83.0854	76.999	-97.5762
53.0748	60.1783	-87.419
89.0518	77.0929	-68.6683
87.318	77.3527	-62.2925
78.1862	80.0573	-75.6941
63.6308	109.734	-55.3693
50.565	108.364	-63.2422
59.4704	75.7657	-51.6199
47.601	73.8095	-64.0255
50.5757	34.618	-115.724
81.6643	47.6246	-65.8759
42.3732	3.22678	-88.4871
43.0531	37.1579	-60.0642
Gorilla_gorilla
72.9	172.571	-54.1155
67.5767	172.644	-55.8474
67.1269	219.139	-83.5965
66.5257	213.995	-91.0513
73.2766	202.515	-89.7192
47.8036	165.708	-58.4278
74.9659	145.033	-14.1871
67.7926	141.068	-27.149
56.6626	138.51	-12.9694
25.5246	136.778	-27.6354
57.9957	107.188	-55.1802
11.4171	143.002	-58.9505
12.8005	145.269	-74.3543
27.8071	149.151	-65.318
45.2919	203.093	-96.0013
73.075	199.814	-89.477
49.5535	147.21	-113.15
70.7422	136.389	-98.2107
71.9516	59.6916	-8.24458
19.5491	104.711	-77.7302
64.3778	3.46695	-61.7202
66.6568	75.6909	-104.736
Hylobates_lar
43.6787	83.5081	-29.1113
38.8668	86.3763	-32.4885
39.8572	103.118	-49.5956
39.1951	98.8245	-50.9163
42.6283	95.1271	-49.6577
31.8678	85.1631	-36.7762
44.1556	84.0134	-23.9545
38.2189	82.2558	-20.8067
28.9009	81.8303	-12.8823
15.3482	79.9064	-18.9693
34.2376	56.9213	-32.4431
9.10158	70.3797	-41.478
11.072	69.5581	-48.1837
16.7797	72.9696	-46.2386
28.7654	91.0513	-53.0594
42.0419	89.0256	-49.6577
26.2549	66.2502	-56.3278
39.3491	63.6826	-51.5253
39.7288	27.1691	-0.709976
9.19122	45.937	-45.7366
33.9762	1.73395	-30.1288
35.4681	27.9341	-52.8593
Chiropotes_satanas
30.3033	29.3637	77.6639
26.6164	31.3691	76.3556
27.2353	41.3308	83.1014
28.1014	44.3924	80.9225
30.5083	43.6696	79.162
19.1326	37.2315	72.8181
30.4681	22.4996	71.1334
28.7609	23.9075	70.1816
22.8314	16.1935	64.8984
13.2662	21.3731	63.2718
28.3124	30.8271	51.695
9.50755	37.86	61.9903
10.7842	41.9279	60.7304
14.4126	40.3186	61.8824
19.8766	46.8629	72.875
30.1295	43.4392	72.8396
21.6541	46.435	56.0677
30.172	43.6299	59.3962
30.8292	1.50119	34.4366
7.14441	39.6741	43.3675
29.0761	25.7093	4.36061
29.8994	42.1048	31.206
Tarsius_syrichta
16.6472	10.4489	37.7705
15.1116	12.3433	38.109
15.8526	17.9002	40.2874
15.8882	17.5665	38.5771
16.7983	16.3427	38.2168
11.9251	15.0003	34.5129
16.7163	7.51916	33.9074
15.433	7.83673	32.8471
10.6597	1.03706	22.5668
1.0892	8.4771	21.7662
14.9748	9.40665	19.4747
2.67805	16.0861	22.2238
4.53642	18.325	21.6071
6.7934	17.3281	24.0723
14.1891	17.537	36.2729
16.734	16.7006	36.8394
10.1447	18.0551	24.9424
16.7635	16.4107	23.7236
16.5776	2.48514	10.259
5.20636	16.2685	17.0265
16.6179	14.7178	0.855537
16.7394	18.7433	12.4227
Cheirogaleus_major
23.1024	12.3767	58.3807
20.0459	12.5542	56.3995
20.5475	18.4221	56.994
20.6387	18.8779	55.4775
22.7986	18.3348	56.808
13.0917	15.4237	44.5585
22.3542	5.45012	40.1641
17.2647	6.80995	40.219
13.8617	3.22011	33.4156
5.34805	7.97722	31.8559
19.1098	14.2529	27.7035
3.41045	15.4033	33.4778
4.27947	18.0388	32.9024
10.0589	19.194	37.2456
17.1665	17.6835	52.8908
22.516	17.5328	51.9265
13.6595	19.9621	35.8491
21.524	17.7439	33.5835
20.6627	2.71229	22.9401
5.81705	18.5881	23.4392
18.7187	14.1554	2.3896
19.8448	25.383	11.5943
Daubentonia_madagascariensis
39.1443	18.0327	15.4531
46.0943	19.9008	15.8536
43.2133	29.8211	10.7129
44.5708	38.4903	15.234
39.0028	36.8001	14.1319
53.1397	31.0401	27.6076
38.2982	10.3449	29.8138
53.0898	13.9859	38.6893
52.5895	8.5304	45.5444
68.2743	19.3429	52.3017
45.6307	31.4517	54.6355
52.1994	43.7186	30.0759
64.5024	42.981	46.5126
69.6872	34.0967	47.8935
46.5111	44.38	25.7355
38.421	40.3954	27.2903
45.6204	46.1643	39.0248
37.9103	43.413	37.6451
36.0559	4.17698	70.922
60.2529	46.2111	63.42
35.1742	41.5597	100.481
35.8426	54.255	75.3028
Galago_senegalensis
15.3228	43.0458	-15.0581
13.7258	42.7831	-15.3934
13.6041	40.4693	-20.761
13.6922	39.513	-20.5961
14.9051	40.5803	-20.8334
10.3722	34.6225	-16.6004
15.5843	33.7085	-8.83434
12.057	32.1633	-8.9778
10.489	27.246	-4.00078
1.81902	22.736	-9.64699
13.4501	20.9067	-10.6056
1.449	21.0948	-14.0316
2.78726	20.4595	-15.5155
7.36824	25.4346	-17.7268
11.6628	37.543	-19.7732
15.0703	37.8019	-19.4319
10.0849	25.0624	-17.0076
15.2964	26.0752	-15.947
16.1021	19.149	-0.306461
3.8946	17.0542	-13.2351
16.2023	0.513	-7.30027
15.4216	9.30769	-15.7762
Propithecus_diadema
43.5169	86.0345	-31.3233
40.8993	84.6165	-25.134
27.9792	88.7245	-27.0657
26.9872	85.759	-27.4563
28.7485	85.4836	-30.9947
38.1059	74.8788	-18.9532
53.318	72.4605	-31.1451
50.0503	68.5633	-20.8778
59.229	63.5316	-16.1998
51.7289	54.8731	-2.74125
45.4444	46.8809	-23.6948
39.964	49.2201	-0.303291
33.2913	47.9776	-2.33194
32.5441	55.0693	-7.3216
27.3275	77.9249	-19.272
30.2675	77.6719	-30.9585
28.9617	49.6298	-18.0664
32.3745	54.5254	-30.3164
68.5365	45.3077	-29.8525
40.796	31.1805	-5.27038
57.2057	2.0435	-30.6673
34.1704	13.5169	-30.2353
Lemur_catta
32.4662	21.3279	5.35021
38.3195	26.3373	4.56935
36.2159	35.0616	1.51527
36.683	35.4306	3.30506
32.5714	34.7627	2.51078
44.3617	27.8291	22.467
32.4647	15.0179	24.3482
43.0895	16.156	34.0849
45.1547	8.37056	42.2775
57.7798	15.4738	48.2602
37.0644	24.5175	53.1211
57.509	28.528	49.9265
56.6289	32.4834	50.7459
48.539	34.1247	41.8658
40.5087	34.3614	11.9246
32.5111	33.2733	11.9069
44.1968	37.0063	42.6686
31.6758	33.5441	40.5449
31.2449	3.01253	64.447
52.1395	32.6153	64.6998
30.9416	27.333	94.8103
31.2228	39.2307	79.5651
Perodicticus_potto
17.5387	9.3322	62.5557
15.8824	10.6204	59.2338
17.9201	16.8775	63.3273
18.2285	18.439	62.3775
20.073	17.4283	62.3566
12.2881	18.1134	49.6717
19.6465	7.08695	49.2201
15.3163	9.69441	47.2253
13.8884	5.43786	36.7739
5.24159	11.5526	34.9587
22.0395	17.5015	34.6649
4.94077	23.2969	33.1734
7.09314	26.2214	33.5616
12.165	23.6002	43.1266
14.4886	20.7518	57.5177
21.015	17.8354	58.1082
17.5432	23.5026	41.7158
24.6539	20.8515	42.8539
21.9772	2.03373	30.5411
11.8197	26.4278	25.3097
28.1979	11.7566	7.57814
31.6708	28.6546	13.9778
Cynocephalus_volans
27.1586	18.4697	8.91197
24.002	16.0564	8.42627
19.0874	9.40771	11.45
20.2517	9.99431	14.3778
28.9521	9.02705	8.63809
16.3117	15.9858	22.2548
24.372	27.4207	28.7757
14.9209	24.2195	30.5352
10.0429	29.8577	37.4527
6.4318	27.9087	42.0322
21.2741	18.8669	46.5708
4.17672	16.0793	45.6161
6.24576	12.8646	46.5445
12.3348	12.1326	42.9661
16.254	9.81073	23.2356
27.1977	15.3198	22.3445
15.6519	12.0273	42.7937
26.1308	15.3488	38.4335
22.0284	33.2634	48.6701
8.28044	12.2245	53.9742
22.2041	26.9605	73.0044
25.2747	10.9155	69.1713
Tupaia_minor
13.5675	3.97587	5.26536
13.9945	5.53934	4.98712
10.9608	5.99406	3.31312
10.4624	6.74794	4.30975
10.2153	5.09998	5.06513
13.3621	12.4104	9.25908
16.9857	8.03304	13.3302
16.8598	14.9632	12.3982
19.244	16.6801	15.7097
15.775	21.664	16.7367
13.199	15.5572	20.2537
14.161	22.4527	16.5092
12.5861	22.8429	16.5809
10.656	19.073	14.3203
11.4543	10.1158	8.27222
11.3399	7.62696	9.71116
9.97851	18.2043	16.3039
9.69082	14.2005	18.9672
19.7731	13.4397	23.6323
12.4048	24.1642	20.1533
16.1116	22.5016	35.2715
8.17832	21.6868	30.2141

## Sheet: Mandibular landmarks
Bathyergus_suillus
30.7566	19.1516	12.0237
32.1166	18.3143	13.5392
32.7158	26.2782	15.7757
30.7795	24.8398	14.0782
28.9356	17.5183	18.2409
29.8912	29.183	20.917
31.5209	14.424	20.9853
38.76	19.3395	30.2281
34.735	14.3144	30.3128
30.2896	15.0463	34.0148
35.2512	8.83672	34.1065
34.633	10.2549	36.6689
33.6327	8.1452	43.6496
32.7584	9.69075	48.2641
38.1885	14.9185	48.6433
39.3199	16.5717	57.2143
Georychus_capensis
24.6878	18.9175	13.1628
26.5121	17.2109	15.0062
26.6175	22.6208	16.0168
24.7581	21.8362	13.8571
23.87	16.5911	20.5805
24.553	24.5301	21.2415
26.6269	15.1158	22.5807
33.5875	20.6368	26.5193
29.5526	13.0041	27.8063
26.7179	12.8695	29.6525
31.9135	3.81662	30.8896
31.6485	7.82437	34.2021
33.4158	4.39029	39.1064
33.4818	4.32377	45.3843
33.9637	7.41192	45.435
37.0002	12.5507	50.1976
Capromys_pilorides
20.5381	28.6259	70.0402
20.3987	30.3465	68.4811
29.3939	31.3867	66.7068
26.7826	29.1525	68.8262
22.8869	28.1805	58.773
40.8274	29.208	43.2832
19.2017	33.1543	53.9382
26.337	40.1415	44.8924
17.6495	39.7418	35.3463
19.5546	33.8638	26.318
6.36538	41.2842	30.451
11.5181	40.3714	26.4412
3.25451	38.2685	15.8932
5.7464	38.1495	7.13057
23.7307	42.8934	15.5662
30.5264	45.5364	1.24688
Cavia_porcellus
9.16752	27.0308	13.4232
9.87199	27.8657	15.398
6.14225	29.0189	19.8778
6.44811	27.45	16.5857
10.8815	25.7322	22.979
5.29689	26.9782	29.8892
15.2289	29.9468	26.5073
16.3818	36.0888	29.6479
24.6501	33.5831	34.9027
25.2315	30.8166	40.1202
28.5222	33.722	37.6139
26.3896	33.6604	42.2807
32.185	33.7749	44.7104
32.8058	34.4226	50.2695
26.0808	37.2625	52.2126
25.2431	37.6529	62.8872
Hydrochoerus_hydrochaeris
75.8568	86.3975	19.3534
81.0024	86.4436	23.7988
81.9136	100.62	31.75
75.6426	97.4116	26.9006
76.9656	80.1632	58.2578
78.5393	101.486	81.25
88.7751	70.5275	62.1756
107.633	82.0605	70.0715
114.476	50.5845	99.4733
108.834	44.524	131.481
120.76	35.411	108.404
120.381	36.0705	128.718
121.97	22.6207	134.75
120.179	30.6215	168.25
123.578	54.7304	174.152
130.895	61.1791	202.25
Lagostomus_maximus
25.9187	29.5788	77.6963
25.2783	31.4774	75.183
32.706	32.1393	71.5933
31.3475	29.4094	74.1205
23.9699	29.5557	61.8489
34.2966	30.0316	54.6157
18.2567	35.3984	57.0664
22.6469	44.0737	51.6773
16.1692	48.2292	38.8586
16.1305	42.6196	33.5395
10.8906	51.5957	31.7674
13.8233	49.8416	29.9464
5.61138	50.9717	18.7331
8.89656	50.7765	7.69436
22.2603	53.7667	12.3176
29.429	54.3661	1.03748
Ctenomys_opimus
40.6796	17.7963	11.0485
39.7525	18.5509	10.2124
40.2063	18.6477	6.06179
40.9119	17.7297	7.67002
36.7658	17.4546	8.34759
32.6747	17.035	1.17037
33.9057	21.844	9.61256
31.3425	24.9211	5.48835
26.2607	25.8473	8.67335
23.1861	23.6098	8.5701
20.1948	29.6634	15.1209
19.0894	28.7009	12.4748
16.0644	29.358	12.8208
12.7513	29.753	11.1225
17.3189	31.7469	4.81615
13.7924	34.6611	1.21712
Dasyprocta_punctata
17.0245	20.9052	64.0249
17.8007	21.8227	62.2144
29.0271	20.168	58.2046
25.2658	19.0272	61.8206
20.8661	18.6198	55.5468
33.1295	15.6905	41.7697
18.9544	24.7454	46.2021
22.0396	29.7183	41.5749
18.6682	29.9862	29.2988
18.4055	25.1114	23.8969
12.7485	32.3985	19.0338
14.5194	31.942	17.1312
11.8091	33.6896	11.1841
19.6403	30.7386	1.31019
32.5885	29.0643	9.94472
37.738	26.7656	5.7141
Laonastes_aenigmamus
66.2542	65.401	20.2035
66.1313	64.1586	20.0882
65.7159	63.0155	24.2994
66.0036	65.0259	22.987
63.7562	63.3172	21.775
61.0628	60.9	27.6342
61.5266	56.0225	22.4725
61.9524	53.1809	24.0578
56.085	46.4338	21.1377
51.345	46.4462	22.9807
53.7522	43.0565	19.7461
53.6023	42.8896	19.7312
49.1779	37.139	18.2811
46.8069	35.1959	20.1586
49.2439	38.7019	25.9073
47.4834	37.1139	31.7697
Myocastor_coypus
41.1843	39.5969	91.6459
37.7776	40.2244	87.1353
37.2238	49.986	80.8265
41.3899	48.4815	84.7706
41.2639	39.0368	72.4861
42.9633	54.8463	62.5048
33.5613	33.5753	71.8892
24.0171	37.7631	63.1145
20.9843	21.7037	48.5469
26.5157	21.709	43.7812
19.4882	21.3309	46.0392
19.1002	21.7682	42.0625
18.2266	6.92517	32.7933
18.9171	8.68526	20.7973
13.6029	22.8183	20.2965
12.8106	28.9824	2.5717
Erethizon_dorsatum
13.3211	27.9126	69.4621
14.7916	30.0585	67.7237
25.2168	28.9223	69.001
22.5082	26.1996	69.6859
21.3725	27.2682	62.4995
41.3336	23.9567	55.0213
20.7196	34.0775	54.5944
32.9448	42.8532	47.8703
28.2266	44.5601	38.4396
30.0445	40.8368	27.0433
18.745	53.0532	24.9077
23.3891	52.0627	24.2388
19.8828	55.3982	11.3989
30.6481	54.7259	6.17569
45.883	53.7155	14.7283
49.0589	49.5921	9.22781
Hystrix_cristata
8.52914	44.1074	98.0118
9.22341	45.6849	94.9548
24.6365	49.3677	92.6365
22.266	46.5016	95.1055
16.6791	41.567	90.0235
36.9551	39.3522	72.138
12.4028	45.4287	71.5184
20.2845	51.0197	58.2904
14.5149	42.8094	44.7145
19.6179	34.3618	34.4439
7.78159	38.7745	25.3134
12.5724	38.4355	24.1686
7.91366	33.6151	9.72623
15.7304	33.1794	1.22694
33.3964	38.836	7.47992
42.2947	37.9765	6.54194
Octodon_degus
8.48743	9.8895	9.59892
9.06934	9.38968	9.42265
9.71237	9.86305	4.40135
9.35499	10.5729	4.97658
12.4544	11.0299	7.53975
15.8676	12.3639	1.25065
14.7443	8.68269	9.08796
19.3352	5.70455	4.89569
22.7271	6.88841	8.55778
25.5104	9.91511	8.66861
28.7297	6.21521	11.6185
29.5907	6.27486	11.3647
32.6676	5.92204	12.5756
37.4534	6.25566	10.2633
33.0655	5.22472	4.27688
36.7458	4.23884	0.168116
Castor_canadensis
68.3313	22.4241	88.0753
67.4464	19.6535	86.617
57.4636	14.1928	95.9844
65.2774	19.6393	96.0711
50.0942	24.6307	80.4507
26.9777	20.9323	86.3527
54.0581	18.7221	68.0017
37.6824	5.57685	63.0689
42.1404	8.764	55.273
30.2301	20.0414	41.1851
60.4531	21.8288	8.22319
44.6027	18.5253	16.48
43.6849	21.2865	8.27055
34.2018	23.6274	1.13046
28.9274	16.1781	6.5506
12.0329	14.3036	0.860885
Phyllotis_gerbillus
10.2826	7.17096	8.72941
10.7276	7.43612	8.7403
11.0688	7.96989	6.66718
10.4626	7.49136	7.20367
10.4925	8.26256	8.27267
11.3339	9.52748	5.55023
12.5575	9.50461	8.58972
12.5623	8.88327	8.13241
14.5224	11.7214	8.63659
13.2787	13.1265	7.99222
16.3548	14.19	10.9982
16.0548	14.2474	9.84275
16.822	15.9461	10.1293
17.2195	17.3682	9.21237
16.4134	15.3415	7.76552
16.507	16.6462	5.99214
Dipus_sagitta
5.08527	15.2482	6.20966
5.40909	15.754	6.03045
7.4251	15.1249	9.95586
5.4141	15.0743	8.63866
7.43046	14.5048	6.75437
8.88828	14.3434	10.6785
10.6681	16.5036	6.32426
12.4073	17.5232	8.62233
14.5603	18.0412	5.65222
17.441	15.2328	6.03205
18.3588	18.5227	3.27062
19.3211	18.1183	3.86226
22.6065	18.2618	2.96611
25.8498	17.4673	3.77977
23.0437	17.8113	6.59644
26.3141	18.4468	7.55946
Thomomys_umbrinus
40.8268	14.894	18.5953
40.1337	15.6918	18.3359
40.5585	16.8281	11.5438
41.8543	14.9328	14.3722
36.108	15.435	13.5989
34.0157	17.2704	5.03559
33.405	18.4394	14.0859
34.3111	21.6429	11.8216
30.5651	21.6869	14.0551
25.4164	20.7554	10.69
16.6075	26.554	20.5697
21.2316	24.7524	16.4652
17.955	25.2609	16.8955
15.5873	24.8834	14.3805
18.5872	27.2361	10.2134
17.9635	31.438	9.90035
Acomys_cahirinus
7.87594	9.11701	5.33239
8.24271	9.27008	5.45525
9.0977	11.1311	3.04588
8.25767	10.1848	3.54332
8.02001	10.0329	5.22061
9.09794	12.6373	2.71301
10.7236	12.4702	5.74128
11.2343	12.4742	4.62642
13.0679	15.0236	6.79575
11.7737	16.3398	6.72366
14.885	16.9629	9.71177
14.7991	17.6748	9.26345
15.8721	19.4253	9.84713
16.3415	21.0905	9.47173
15.1967	20.0752	6.83247
15.4184	21.8332	4.99609
Gerbillus_watersi
8.60661	6.36973	20.763
8.61439	6.59661	20.6583
10.5034	6.79212	19.7494
9.87315	6.33508	20.465
8.89788	6.36602	19.8557
10.9311	6.63056	18.6244
8.72757	8.01773	18.1511
9.02853	7.98825	18.8532
8.50364	9.54313	15.5437
8.66163	8.53086	14.6251
6.65293	11.7516	13.1507
7.11521	11.0432	13.3957
6.54685	11.7565	11.9296
7.03375	12.1824	10.7718
9.66522	10.239	13.1167
10.3203	11.1733	11.2839
Rattus_norvegicus
10.5457	18.0299	12.1685
11.0816	18.5477	12.6506
6.02628	20.287	16.4501
6.88498	18.7227	14.5707
10.1543	18.0902	16.8792
4.79254	19.9701	20.8773
14.2378	21.4496	21.3706
10.2589	23.4233	21.0123
16.3871	23.7545	26.1294
15.6145	22.1963	29.6907
25.3024	25.6493	33.6963
21.7693	25.2376	33.8425
23.5283	25.3411	38.2274
21.6246	26.1798	42.7459
16.6994	27.7317	39.2935
13.2792	29.5588	44.2127
Cricetomys_gambianus
60.3787	13.7372	12.5679
59.3348	14.8348	12.646
57.2798	16.6122	4.19898
58.802	14.2508	6.20712
54.1523	14.941	9.93628
49.7208	17.631	1.51711
46.811	21.7259	11.651
47.3924	23.0456	7.94554
41.5271	25.2739	13.1579
35.1185	23.5509	11.4653
29.3359	30.8762	23.8549
29.8055	29.8267	17.8682
25.1477	30.96	19.3247
20.7639	31.4468	16.4673
24.5557	31.4847	10.4803
23.2299	31.9221	5.06329
Pedetes_capensis
50.6735	16.3666	8.62671
49.9075	14.5403	8.27689
50.7637	13.774	15.5998
52.6358	16.0979	12.4812
41.5959	17.5022	19.8281
36.1926	17.2775	27.5629
41.0799	11.4626	9.64056
35.8694	5.08827	18.8081
27.7974	6.44128	11.0967
22.64	9.37613	14.6232
15.111	4.21869	3.61189
12.0243	3.86375	4.55235
5.18702	2.49326	1.57725
0.730431	3.43151	4.88592
9.8888	4.84689	14.4505
8.38893	8.08592	22.6283
Cannomys_badius
42.3782	18.5164	12.7644
41.1804	19.808	12.7777
40.1398	20.5798	6.06668
41.6379	18.2961	7.90259
38.9163	18.159	11.4192
36.3937	19.3825	3.93437
32.9558	22.7486	11.2714
32.4804	26.0359	9.8308
29.065	26.2375	11.299
21.5256	23.4649	7.87685
17.3682	29.8458	21.8922
18.6105	29.1308	15.8266
14.2505	30.0827	16.9132
10.0589	29.599	14.5869
11.8059	31.3866	10.6837
11.0978	31.2028	5.71781
Aplodontia_rufa
-28.5851	-0.420876	-8.08101
-26.9457	-0.845543	-7.45302
-28.6964	-6.8048	-5.26101
-30.8684	-4.69816	-7.54229
-21.9618	-2.72538	-9.87798
-24.6351	-10.1394	-7.92168
-15.6201	0.094595	-5.38248
-9.18279	-3.8524	-0.170286
-4.63711	0.991993	-2.29582
2.18226	1.42325	-9.24094
10.8695	14.8896	0.978012
9.01475	7.70258	-0.44909
14.5268	9.28594	-2.08299
17.2431	8.10656	-1.86532
13.5772	-1.23317	2.91329
16.9209	-4.74566	9.99455
Graphiurus_nagtglasii
5.40412	10.6337	5.40278
6.08275	10.0998	5.61148
8.35246	9.36213	2.72378
7.01713	10.3748	3.4088
7.67577	10.5715	5.41772
8.04345	10.4016	3.05715
10.1222	7.71699	6.44749
12.9224	6.3859	4.09471
14.0554	5.13982	7.83624
15.238	6.64793	7.74122
19.8542	1.72897	11.8279
19.7974	2.84665	9.5875
22.6995	1.67997	10.8485
24.7169	1.82165	10.0889
21.4521	3.0387	6.04351
23.1882	2.31464	4.19299
Petaurista_petaurista
20.5356	3.23378	6.1845
20.6306	3.65938	6.7427
14.421	5.72831	7.16332
15.2652	4.66874	5.96212
19.1429	2.06288	10.2301
13.287	3.1193	10.2059
21.2428	5.44097	15.7123
14.2483	9.59826	21.9525
17.9302	8.42817	25.9969
18.1132	3.13271	32.0519
28.7784	6.37022	42.5045
23.1063	7.72606	40.871
23.0483	5.35361	45.4533
20.7083	4.89187	47.6328
12.937	8.18207	40.4986
6.01998	7.98762	44.2429
Sciurus_carolinensis
7.36062	20.8726	19.173
8.04937	21.9449	20.1431
2.32854	23.5018	24.276
2.99705	21.6544	22.9958
8.46333	20.7048	22.7064
2.72368	22.0594	24.6002
11.6013	24.8446	25.2167
7.81097	28.1619	28.8499
15.3927	29.3973	31.6009
16.9214	26.8765	36.4713
28.0355	33.0694	38.6472
24.9468	33.8157	40.3549
27.7775	34.9619	44.9745
26.6109	35.6583	49.4726
16.1061	34.2813	45.8925
12.8516	35.8957	50.8308
Lepus_europaeus
10.729	19.4843	28.1259
11.5935	17.9078	28.3654
12.7317	17.5543	22.2445
9.64146	19.7617	25.7203
18.6552	20.7411	24.9883
28.4136	20.3658	13.7109
33.2843	14.8636	24.9245
26.8395	15.5917	19.5516
52.263	10.3022	23.2906
52.2511	12.9677	24.3268
70.4285	8.21467	34.5915
71.1186	7.57345	34.474
75.7156	6.00476	37.124
83.7113	7.19182	32.177
73.0811	6.4245	20.5562
77.2683	6.87519	11.4673
Oryctolagus_cuniculus
21.0912	12.5817	5.5458
22.3566	12.5583	6.01865
22.8427	17.4617	7.54758
20.913	15.1979	5.0677
21.2674	15.5547	12.4537
21.4624	22.6995	17.7523
26.0402	14.1734	21.6511
33.0356	23.9276	33.5433
32.0524	14.1195	36.4874
29.3108	13.7998	36.5298
34.0521	4.83344	47.395
35.8415	5.02024	49.4562
38.1483	2.04747	54.9423
37.5101	6.89567	62.3281
37.5496	17.7469	53.2348
38.7001	24.5026	56.3637
Ateles_geoffroyi
31.2883	76.1393	-90.5398
30.4917	75.0987	-90.7385
29.2084	78.6892	-92.6014
31.2267	78.86	-91.6981
31.3312	65.42	-98.3137
31.166	64.8544	-103.946
23.4014	71.0406	-89.5818
16.78	45.1749	-88.6022
16.7211	46.9595	-80.538
19.0034	44.9966	-77.9069
9.04846	39.0263	-55.4077
11.34	31.5048	-60.1868
9.85839	26.3238	-56.3631
9.89422	22.3571	-56.3622
11.34	21.2368	-75.9498
12.3372	19.9028	-84.1164
Callithrix_jacchus
17.3428	41.3956	8.18021
16.7917	40.6467	8.17446
16.854	41.8765	7.36293
17.3872	41.3552	6.80897
17.0855	34.8801	5.56688
16.9375	34.5692	2.55076
13.9167	38.5438	7.60512
9.54523	27.4788	7.53849
9.60427	28.0087	9.43043
10.9058	28.9831	9.30133
4.41855	23.3958	16.7776
5.02941	19.6047	14.3199
3.76504	17.1111	14.9813
5.09027	14.8032	14.7126
5.69021	16.5503	9.22592
7.10634	13.8487	4.69503
Cebus_apella
32.4558	75.2448	-63.4392
31.4471	73.9	-63.4947
31.1947	76.6454	-64.6344
32.4214	76.0832	-64.1215
32.8228	63.365	-70.872
32.9015	62.2214	-80.0213
25.18	70.3856	-63.7326
15.676	45.924	-65.7322
15.948	47.028	-62.4884
21.4648	46.206	-62.4646
7.1	35.3277	-43.7798
10.8744	30.0938	-50.4851
14.0375	26.9228	-48.5623
14.3971	22.2625	-48.3771
11.98	24.1439	-59.2092
13.1007	22.1793	-66.7927
Colobus_polykomos
34.5743	115.798	-52.2444
33.0832	114.731	-52.5453
31.9661	118.87	-53.9571
34.1584	119.326	-53.2384
33.4117	108.002	-62.8519
30.8746	110.641	-76.8506
26.543	109.534	-53.5245
10.114	80.6813	-67.6733
12.4376	78.0527	-58.1235
21.843	75.8442	-57.926
8.79545	56.8425	-36.5575
9.67069	55.23	-46.3418
14.9207	47.5879	-42.8965
14.1793	41.5062	-45.9703
5.91908	50.0669	-66.1425
6.95386	50.4001	-70.7882
Macaca_mulatta
49.8682	120.492	-22.3101
50.6482	118.634	-22.201
51.2772	122.375	-17.4096
49.7044	122.801	-18.8257
48.4189	107.155	-17.8983
46.216	100.298	-0.810455
57.2869	111.777	-18.8485
73.367	61.9035	-17.0226
70.4329	71.2539	-22.7082
62.6875	70.1071	-26.5959
85.171	59.6634	-53.0046
82.9882	49.9919	-46.3059
78.4029	44.2625	-50.4391
80.1074	36.0743	-43.5195
79.691	37.9683	-32.1696
77.1314	36.8123	-25.8368
Gorilla_gorilla
70.1909	144.761	-52.0232
73.3168	141.395	-50.9005
74.9288	148.689	-49.0848
70.8475	149.259	-49.9698
72.6623	127.153	-24.7705
74.1724	128.864	-7.39601
89.8508	132.817	-47.7573
108.64	70.757	-22.9196
110.888	71.5123	-43.6886
96.3596	62.7537	-44.5143
113.605	49.1991	-99.4733
112.466	35.6934	-83.1071
101.638	17.1937	-100.273
103.426	7.0527	-90.0606
112.539	15.7137	-60.1767
116.122	16.6105	-43.3854
Hylobates_lar
41.694	76.9682	-72.4395
40.2139	76.0883	-72.9364
39.9722	80.3065	-73.6548
41.9089	79.9811	-73.5737
41.2517	69.6346	-81.9468
40.685	69.0927	-89.4216
32.4612	71.5105	-74.3252
20.6101	45.3296	-83.3368
21.082	45.5079	-77.324
25.5512	42.7173	-77.9072
12.0725	32.8004	-59.6046
15.3407	26.0661	-67.7408
12.463	19.566	-64.8655
17.0768	14.3403	-68.4802
16.2051	20.2142	-78.3698
17.6519	20.5334	-82.7616
Chiropotes_satanas
31.4832	63.7286	70.6399
30.6701	63.9317	70.0047
30.6306	66.1969	73.0342
31.7659	65.5343	73.0818
32.4101	71.6472	60.2145
32.6301	76.942	61.776
23.9943	64.4083	65.5548
18.5147	68.4529	43.6232
17.678	62.7863	48.3452
20.8786	60.3681	44.6126
8.79269	46.8712	38.5551
11.0326	50.8581	35.7797
11.4436	48.9596	32.78
15.4385	49.7124	28.9906
12.6574	59.3889	29.5428
13.7298	66.2711	28.4703
Tarsius_syrichta
13.3548	26.3434	11.6872
13.0189	26.0288	11.1988
13.8562	25.8066	10.3249
14.0963	26.1038	10.4186
15.2328	27.0237	13.4844
17.335	27.3149	13.4488
12.9752	25.0794	12.6961
19.6368	22.7812	25.611
17.7373	23.2328	24.382
16.4733	24.0298	25.1258
14.6788	19.3787	32.7247
16.3927	21.3884	33.2757
15.633	21.807	35.5065
17.7023	22.0738	36.4547
22.7833	23.6934	33.9649
23.895	24.2994	34.2169
Cheirogaleus_major
28.3755	38.3855	55.2626
27.9329	37.7356	55.2785
28.2929	39.4315	55.9548
28.4427	39.8069	55.529
27.5792	39.5309	49.6714
27.5691	41.7706	49.079
26.0483	38.1589	56.339
15.0861	37.5816	37.9702
14.7452	34.7761	38.4557
17.7877	34.8216	39.9405
6.84851	23.4759	27.4149
9.55584	30.8863	29.2028
10.008	29.938	27.8666
11.068	31.3303	25.4859
10.2527	35.7428	27.2877
11.0889	38.7252	23.5704
Daubentonia_madagascariensis
26.7309	22.2512	13.0425
30.0849	19.4794	19.8392
28.1714	32.8602	14.3798
26.9004	28.1091	10.8754
26.422	21.9053	17.8259
25.9368	35.5011	30.9349
31.3306	16.6733	24.9958
33.0079	32.2516	41.9152
35.7494	20.6704	28.4634
31.9828	16.1703	37.0369
43.6221	4.67388	48.5781
39.843	14.106	61.8076
40.0022	13.9595	63.3306
39.3094	20.212	72.6869
35.4184	29.7354	61.9949
33.3803	30.5344	61.8858
Galago_senegalensis
13.8909	35.5273	-25.5477
13.7836	35.7435	-25.4481
13.5398	36.6967	-26.5448
13.721	36.5831	-26.6314
13.4102	33.2364	-27.5812
13.1392	33.4758	-29.1889
12.4958	36.523	-24.978
6.39906	23.8321	-28.3715
7.28598	23.1901	-26.1162
8.59128	24.1796	-26.2541
2.70482	13.5442	-20.6943
4.127	15.33	-24.6384
4.7713	14.0567	-24.3561
4.55923	13.2647	-25.3721
3.80941	14.8316	-27.848
3.659	14.7637	-31.2545
Propithecus_diadema
15.1755	78.4736	-30.5768
15.9595	77.0223	-29.61
13.1128	79.5323	-29.4079
14.0179	79.8762	-30.6664
13.9526	69.4451	-30.1845
3.15746	58.4153	-30.2607
17.0506	76.7008	-24.0925
16.1747	45.6914	-12.8282
22.5536	47.7305	-12.6303
23.363	48.2705	-18.4068
48.2947	36.3587	-3.91957
38.8209	32.7284	-8.27413
42.3857	30.7668	-11.0885
40.0735	24.7632	-8.96537
25.6922	22.0333	-8.59187
19.9237	17.0111	-9.20415
Lemur_catta
10.6225	24.0702	11.0802
9.27422	23.6202	11.4326
9.73927	23.9805	9.14063
10.3212	24.238	8.29646
19.6012	24.6587	6.50277
16.1079	24.8015	3.7156
10.8049	19.0366	12.6962
48.2751	11.0802	6.55896
46.2655	10.8439	9.78633
45.4954	14.3274	11.0676
62.07	3.00945	26.2087
64.9173	6.30859	16.7586
66.4343	6.43186	17.145
69.8534	9.58717	14.9489
64.2547	9.19908	6.24258
67.9243	10.5356	3.68251
Perodicticus_potto
23.0906	33.4809	60.409
22.6795	33.5869	61.1258
22.6816	35.3267	62.1863
23.1132	35.7497	62.1398
24.2981	36.9176	55.8241
24.5465	40.7275	56.3612
20.2844	34.1611	60.5003
17.3122	37.9066	41.6666
16.6186	34.5879	41.0174
18.8747	34.0285	41.772
12.4335	24.9833	25.5424
15.8071	32.834	26.7157
17.2704	31.7494	24.2088
17.8995	34.0226	22.2368
16.2474	38.5067	24.4494
18.2217	42.2007	21.6786
Cynocephalus_volans
20.2136	25.2591	52.5504
20.3904	24.2459	52.4392
19.0858	24.1539	53.4619
19.1259	25.3695	53.2144
18.052	24.1257	47.4125
14.2446	24.5843	47.7805
22.5533	16.1223	43.9471
18.3832	11.0216	20.4477
21.0464	11.1601	19.9997
23.0654	13.594	20.458
27.8957	8.07315	14.7626
23.7238	10.0243	12.5966
23.8494	3.58526	9.73479
23.0651	5.99795	7.06045
18.371	3.97268	8.1891
12.7309	2.49024	7.90958
Tupaia_minor
7.0169	6.943	6.32865
7.30885	7.01613	5.97971
6.46006	7.17618	5.49286
6.50976	6.87887	5.78444
6.44407	8.56683	8.53685
5.22385	9.54446	9.43756
8.02346	9.94704	7.70754
6.73308	20.1603	16.0482
8.07172	19.7156	15.9597
7.9098	18.3842	16.0349
15.3192	24.5947	18.6503
11.5583	24.3365	19.6252
11.9244	24.4774	20.5789
11.5952	24.7829	21.7993
8.78458	24.5156	19.9732
7.11062	25.9373	21.9798

## Sheet: Cranial-PC-scores
	PC1	PC2	PC3	PC4	PC5	PC6	PC7	PC8	PC9	PC10	PC11	PC12	PC13	PC14	PC15	PC16	PC17	PC18	PC19	PC20	PC21	PC22	PC23	PC24	PC25	PC26	PC27	PC28	PC29	PC30	PC31	PC32	PC33	PC34	PC35	PC36	PC37	PC38	PC39	PC40	PC41	PC42	PC43	PC44	PC45
Acomys_cahirinus	0.123958	0.028568	-0.0995084	0.116888	-0.0635198	0.00406094	0.0200124	-0.0425535	-0.0283772	-0.00996568	0.0145638	0.016725	-0.0335284	-7.22269e-05	-0.00463593	-0.00722038	0.00978597	-0.0146807	0.00655114	-0.000292201	0.00752051	-0.0133359	-0.0419593	-0.00559197	0.0282548	-0.014586	0.0106245	0.00829442	0.00518077	0.00657378	-0.00166493	-0.000349084	-0.00178317	-0.00493106	0.0147973	0.00219786	-0.00308856	0.000580715	-0.00142921	0.0013161	0.000891021	0.000312823	0.000217469	0.00124697	0.00103307
Aplodontia_rufa	0.153207	0.0255971	-0.0795403	0.0156036	-0.0200955	-0.038011	0.00919129	0.0425214	-0.0126006	0.0045481	0.0303411	-0.00652688	-0.0765913	-0.0345394	0.0108748	0.0281673	-0.0340981	0.00280704	0.0228175	0.000136345	-0.00395792	0.010679	0.0135155	0.0135563	-0.00637892	0.0180332	-0.00659594	-0.0024997	-0.0146251	-0.013412	0.00270042	0.004679	0.00420451	-0.00251984	0.011042	-0.00139563	-0.00167417	-0.00279323	-0.00340088	0.000343513	-0.0029739	-0.00136862	-0.00192161	-0.000426426	-0.000435472
Ateles_geoffroyi	-0.286993	0.0833621	0.067293	0.0398019	-0.0359237	0.00602166	-0.0424206	-0.0315312	0.0261871	0.0322639	0.0137101	0.0227601	-0.0067126	0.00663828	0.0347285	-0.00780398	0.0290315	-0.0130569	0.00477498	-0.00679798	-0.00344882	0.0174719	0.00396478	-0.00649875	-0.00248874	0.00486297	-0.00712959	0.0177918	0.00843822	-0.00151359	-0.00904421	0.0041752	-0.00982293	-0.00223208	-0.0039225	-0.00198306	-0.00551595	-0.00024068	-0.00539828	-0.00658066	-0.0068444	-0.00286002	-0.0018927	-0.00027252	0.000928341
Bathyergus_suillus	0.160575	0.0734272	-0.0861648	-0.0144963	0.041513	-0.0169782	-0.0279541	-0.053223	0.0120538	-0.0176472	-0.0554292	0.0287253	0.0112372	-0.024914	-0.00105112	-0.00704229	-0.0238337	0.00526883	-0.00834609	-0.0090562	0.00826874	0.0106348	0.00336031	0.00190382	-0.00237352	-0.0122071	-0.00319283	0.0142814	-0.00924785	-0.00310032	-0.013545	0.0171596	0.0122258	-0.0107727	-0.00809842	-0.00621241	-0.00358763	0.00104682	0.000106861	0.000721706	0.00363012	0.00163065	-0.00062472	0.000854717	0.000612917
Callithrix_jacchus	-0.260574	0.0726962	-0.0112321	0.0757796	0.0528718	0.037931	-0.029521	-0.00284433	-0.0114626	0.00643364	-0.0385464	0.043694	-0.00653012	-0.00688266	-0.00616882	0.0141917	0.00952712	0.0508676	-0.0109011	-0.014817	0.00762928	-0.0179767	-0.00750962	0.0100493	0.00642189	0.0109182	0.00281183	-0.0231938	0.000728233	0.000621255	-0.00797143	0.00866935	-0.00368484	0.00750136	0.00337354	8.9977e-05	-0.00187328	0.00686581	0.00167273	0.00202945	0.000118559	-0.00314958	-0.00113195	-0.00213033	-0.000486894
Cannomys_badius	0.1427	0.171297	-0.112599	-0.0642128	-0.0495594	-0.00889735	0.072234	0.042541	0.00818313	0.0562238	0.0174729	-0.0299364	0.0329232	-0.00286867	0.0432241	0.0626176	-0.00148126	0.00537315	-0.0359524	0.00250777	-0.0130725	-0.00729125	-0.00313055	0.00078807	-0.000770084	-0.0105293	0.00257164	0.00429196	-0.0016256	0.00621714	-0.0113672	-0.000957543	-0.00521694	0.0025314	-0.000745385	-0.00030468	0.000504195	0.00203408	0.00225823	0.000163154	0.000492016	0.0004515	-1.46294e-05	-0.000333666	0.00030386
Capromys_pilorides	0.127317	-0.0178946	0.0703704	-0.0058207	0.0112864	0.0216935	-0.0491597	-0.064223	-0.0578577	0.0214161	-0.0172802	-0.0228445	-0.0221395	0.0283041	-0.0312075	0.0198346	-0.0110272	-0.00238032	-0.0295986	0.0337024	-0.00325414	0.00139575	0.010918	0.0114753	-0.0262057	-0.00691083	0.0114221	-0.00382449	0.00653801	0.000177894	-0.000324887	-0.000563344	0.000537739	0.00144911	0.00506779	0.000554793	0.00227302	0.0083394	-0.00724573	-0.00244904	-0.00206406	0.00172987	-2.25546e-06	0.00168877	0.000150188
Castor_canadensis	0.11148	0.119745	-0.0855703	-0.0367284	0.020235	-0.0665355	-0.062698	0.0674119	-0.0460465	0.0216791	-0.0119154	-0.0204692	-0.0192217	0.00304542	-0.0376468	-0.0501267	0.00534194	0.0101394	-0.0119396	-0.0138038	0.0048697	0.0228251	0.00689781	0.00936786	0.00167654	0.000993883	-0.00414302	-0.0052394	0.00395756	0.00529041	-0.0118882	-0.0146986	-0.00923428	-0.00200918	-0.000222825	-0.000914245	-0.00403303	-0.00312171	0.00208563	0.00106406	7.84358e-05	0.000409365	0.00127553	0.00017599	0.00199403
Cavia_porcellus	0.115959	-0.00039272	0.0217577	0.00327205	-0.0160686	0.0119478	-0.0708599	-0.0228672	-0.0197046	0.0257299	-0.0110206	-0.0180992	0.024283	-0.0366823	0.0351514	0.010977	0.0379852	-0.0163316	0.0222584	0.00621266	0.0160177	-0.0163153	0.0229593	0.0041664	0.00499802	0.00867651	0.0193823	-0.0113261	-0.00118552	0.00956829	-0.0011091	-0.00960788	0.010912	-0.00723621	-0.00221661	-0.00169199	0.000759541	-0.00377688	0.00254642	0.00354027	-0.000998966	-0.00197472	-0.00246471	0.00175065	-3.56719e-05
Cebus_apella	-0.27677	0.103433	0.0542233	0.0477689	-0.0142535	-0.0117874	0.015928	-0.0101813	0.0240327	0.0159241	-0.00611764	0.0140217	0.0097558	0.00116244	0.00754709	0.00291661	-0.0154138	0.0122485	-0.000951397	-0.00235259	-0.00503115	0.00515726	0.00849737	0.0197428	0.0151491	-0.000134274	-0.00209663	0.00128891	-0.00729845	-0.0126256	0.0074068	-0.0089115	-0.00247065	-0.0051825	-0.00418429	0.0101874	0.0100171	0.00056788	-0.00530966	0.00119884	0.00638039	-0.00289059	0.00155457	0.00329375	0.00189105
Cheirogaleus_major	-0.143317	-0.138533	-0.0651369	-0.0231391	-0.0447754	0.0131851	0.0159042	0.0088161	0.0176474	-0.0396501	-0.00191719	-0.00920716	-0.0183348	-0.0228187	-0.00393611	0.000161895	-0.00819114	0.0317295	-0.0188668	0.00510429	-0.00802024	-0.00804117	-0.00317923	0.0128231	0.0159423	0.00907316	0.0015352	0.00430119	0.00651882	0.00327917	0.00330776	-0.00163867	-0.00261025	-0.0109307	-0.00948906	-0.00297066	0.00286177	0.00301059	0.00197621	0.0025424	-0.0102315	0.00216891	0.00261249	0.00206314	-0.00112975
Chiropotes_satanas	-0.269317	0.112815	0.0228227	0.0611864	0.0117273	0.0195498	-0.0224026	0.00183855	0.0180938	0.0329853	-0.0146052	0.00621304	0.0123249	-0.0230913	0.0145509	-0.00224114	-0.0312161	-0.0233521	-0.0181895	-0.0127129	0.000763997	0.0147903	0.0161321	-0.0121921	0.00486513	0.00747414	-0.00595615	-0.00744776	0.01186	0.0143146	0.0172606	0.00333341	0.00498793	-0.00418294	0.00841687	0.00417301	-0.00120821	-0.00146875	0.00089664	0.000408111	-0.000188098	0.00661482	0.00126203	-0.00143763	-0.00011498
Colobus_polykomos	-0.261475	0.0781874	-0.0122476	-0.050625	-0.0190868	-0.00304267	0.00316127	-0.00767327	-0.0226314	-0.0181236	0.0226724	-0.00359707	-0.0114433	-0.0163591	-0.0301567	0.0184044	0.0231144	0.0101819	0.0314548	-0.000916447	0.00823312	0.00362959	0.01209	0.00997902	-0.0120311	-0.0164189	0.000743904	0.0130893	-0.00912793	0.00353845	0.0135625	-0.000784605	-0.00171905	-0.00268352	0.000804668	0.00478917	-0.00363869	0.00957599	0.0111577	-0.00481531	0.00123359	0.000803847	-0.000460891	-0.000206375	0.000219063
Cricetomys_gambianus	0.193758	-0.0170277	-0.0299998	0.0418891	-0.028872	-0.0180241	-0.0222475	0.00974706	0.0147542	0.0359097	0.00915458	0.0314725	0.0110564	-0.011006	-0.0209413	-0.0218186	0.00101136	0.00236482	-0.000898975	0.0185329	-0.0320921	0.0273997	-0.0031221	-0.0217073	-0.00308127	-0.0172602	-0.00241923	-0.00474581	-0.00454626	0.00662947	0.00116744	0.00160122	0.00515585	-0.00353561	-0.00237742	0.0104308	0.0041132	0.00254458	0.00118096	0.00268612	-0.00226236	-0.00505693	-4.00611e-05	-0.00106699	-0.00352716
Ctenomys_opimus	0.107913	0.0174977	0.0533594	-0.0629938	0.0353841	0.020408	-0.06331	-0.00329157	0.0444133	-0.00524259	0.0477929	-0.0333542	0.0071951	0.00456853	-0.012509	0.00317538	0.0227347	0.00473266	-0.0101665	-0.00698939	0.0172127	-0.0116505	-0.00121554	-0.0214056	0.0147882	0.00625054	-0.0137536	-0.00127326	-0.015469	-0.00366248	-0.00883493	0.00133906	0.0131379	0.000974013	0.00724134	0.00210387	0.00490389	0.00388585	-0.000919816	-0.00368986	-0.00214859	-0.000294333	0.00503387	-0.000523018	0.00112151
Cynocephalus_volans	-0.0751692	-0.171166	-0.0964624	-0.0571822	-0.0110187	0.0204466	-0.0037352	0.0379521	0.036644	0.0428397	0.0051359	0.0366114	-0.0219258	0.0605724	-0.00793669	0.000964328	-0.0368926	0.0123483	0.0171754	-0.0166703	0.0199525	-0.0283294	0.0213549	-0.0298	-0.00884373	-0.00370526	0.01225	0.00399174	0.00652013	0.00240341	-0.00517341	-0.00236634	-0.00131163	-0.00626941	3.47117e-05	0.00356718	-7.31024e-05	-0.000202517	-0.000318815	-0.000759048	0.00116012	-0.000411293	-0.000855516	0.000375487	0.000434708
Dasyprocta_punctata	0.120987	-0.0504506	0.0573772	0.0708553	-0.0284381	0.00952397	0.0152228	-0.0165558	-0.0202979	0.0204872	-0.0299828	0.0021476	0.00601743	0.00648144	0.0148085	0.00974871	0.000628936	0.0263679	-0.0153934	0.00772487	0.0263629	0.000560836	0.00193979	-0.010434	-0.00398652	-0.0246883	-0.00309038	-0.00439811	-0.00701791	-0.0179571	0.0158418	-0.00490159	0.000627919	0.00287484	-0.00298081	-0.000495999	-0.0101472	-0.0101489	0.00214076	0.000307106	-0.0037678	-0.000897537	0.00270173	-0.000976241	0.000960884
Daubentonia_madagascariensis	-0.105646	0.0756956	0.0845847	0.0208522	0.114723	0.0659505	0.0022664	0.0674227	-0.0206999	-0.0153752	-0.0167332	-0.0543694	-0.0391411	0.0105609	0.0598836	-0.0314521	-0.0121272	-0.00707029	0.0286563	0.0141978	-0.010566	-0.00661886	-0.0120666	-0.00702018	-0.00228522	-0.0214694	0.00424844	-0.00546282	-0.00367301	-0.00277719	-0.00576901	0.00330196	-0.0020613	-0.00246631	-0.00377495	0.000720471	0.0020504	0.00361538	9.15279e-05	0.000899292	-0.000760112	0.0014651	0.000733002	1.1605e-05	-0.000285424
Dipus_sagitta	0.136667	0.0510103	0.0416041	-0.101394	0.0560356	0.101005	0.108702	-0.0257541	0.0301662	0.00916957	-0.0410682	0.0288752	-0.0379857	-0.0281568	-0.0164975	-0.0315936	0.00592808	-0.0238729	-0.0217071	-0.0184047	-0.0132278	-0.0132537	0.00304742	0.00442339	-0.00231255	0.00649936	0.00347608	0.00402044	-0.0115028	0.00392575	0.00194937	-0.0111	0.00232238	0.00525945	0.00140148	0.00265143	-0.00337542	-0.00165781	0.000277063	-0.00239484	-0.00173209	-0.00143612	-0.000994743	0.000502225	-0.000212651
Erethizon_dorsatum	0.0766506	0.104698	0.0552932	-0.050267	-0.0531105	0.0296447	-0.0607037	0.0753434	-0.0396713	-0.0227099	-0.0027453	0.0174827	0.0347276	-0.0208202	-0.0381664	0.0140752	-0.0251928	-0.0455572	-0.00439843	-0.00820389	0.014667	-0.0152127	-0.0188787	-0.00177696	0.00971239	0.00390666	0.0126845	0.00213991	0.00211302	-0.0150207	0.00470774	0.00500918	-0.00392533	0.00171733	-0.00899234	0.00379555	0.00183012	0.000242751	-0.00130498	-0.00142603	-0.00205632	-0.00035822	-0.00119546	-0.0012367	-0.000389924
Galago_senegalensis	-0.182456	-0.155597	-0.056015	-0.0213327	0.00587448	0.0138857	0.00635871	-0.00575125	-0.0199772	-0.0180391	0.00198562	-0.00952068	0.0447498	-0.0279348	0.0198949	-0.019218	-0.0306263	0.0120038	-0.00570134	0.00762226	0.0211275	0.0166726	-0.00163623	0.00964945	0.0130221	-0.0122985	-0.00600351	0.00263534	0.00680522	-0.00604484	-0.0109828	-0.0131912	0.00624334	0.00800684	0.00783795	-8.46079e-05	0.00491848	-0.000398667	0.000849144	-0.00679939	-0.000124024	0.000205848	-0.00373636	-0.000317932	-0.00171105
Georychus_capensis	0.173234	0.135021	-0.0926636	-0.0224492	0.0640642	-0.0302103	0.0507832	-0.0419747	-0.00733602	-0.0819503	-0.0489741	-0.00441346	0.0224019	0.0135616	0.00221974	0.0309961	0.00441525	0.00479123	0.0267955	0.00682566	0.00236311	0.0102279	0.00257259	-0.0314088	-0.00523575	0.0142646	-0.00724649	-0.00253596	0.0146067	-0.00329657	7.61205e-05	-0.00968141	-0.00301096	-0.00164663	7.32341e-05	0.00695049	0.00180366	0.00108864	-0.00188627	0.000789481	-0.00253944	-0.000412258	-0.000217431	-0.000702646	0.000684532
Gerbillus_watersi	0.0981638	0.0328821	-0.0584244	0.154109	-0.0852573	0.0471699	0.0310793	0.0163853	-0.0287497	-0.0107747	0.0251121	-0.0451826	0.0105361	0.000640913	-0.00333733	-0.0263776	0.010579	0.00890771	-0.0075216	-0.0410487	-0.0047121	-0.00579803	0.000904756	-0.0166255	-0.0250992	0.00966985	-0.00882504	-0.00207319	0.00792343	-0.00628207	0.0029023	0.00303824	0.00776292	0.00605718	-0.00500679	-0.00198668	0.00121758	0.00312876	0.00104595	-0.00107124	0.00181483	0.000148669	-0.00118018	0.00309235	-0.000513687
Gorilla_gorilla	-0.273082	0.0870675	0.0815276	-0.0489855	-0.0688225	-0.0787037	0.0400252	-0.0239434	0.0304308	-0.0411971	-0.00826355	-0.0530969	-0.000780687	0.0280651	-0.00827822	-0.017281	-0.0118426	0.00181507	-0.010751	-0.00228711	-0.00505155	0.0169032	0.00758068	-0.0144241	0.00808645	0.00499751	0.0333082	-0.00669925	-0.00555118	-0.00177655	-0.00244946	0.00731905	0.00165652	0.00315136	0.00446274	-0.00455097	-0.00354062	-0.00309929	0.00162991	-0.000918361	0.00086719	-0.0022542	0.000513017	0.000281224	-0.00130237
Graphiurus_nagtglasii	0.0829307	-0.0144786	-0.0109464	0.0630642	0.0255748	0.0373526	-0.0565067	0.0162636	0.0720882	-0.005359	0.0124688	0.0226088	-0.0140481	-0.0269091	-0.00702201	0.0213641	-0.014017	0.00430167	0.0184558	0.00958164	-0.0125434	0.0219343	-0.00285436	-0.00514248	-0.000952852	4.30102e-05	0.0161169	0.0131695	0.00761881	0.00129897	0.00180577	-0.0098286	0.00231206	0.0194469	-0.00324292	-0.00970843	-0.000603281	0.00259224	0.000842111	0.00315219	0.00160328	0.000400031	0.00203339	0.000297736	0.00138963
Hydrochoerus_hydrochaeris	0.149144	-0.0515685	0.0880993	-0.0730489	-0.0487495	-0.0501419	0.0119229	-0.0567913	-0.0627035	0.0202072	0.00357894	0.0236495	-0.0318031	-0.00485014	0.0154145	-0.00809613	-0.00274001	-0.0116121	0.0107024	-0.00590877	-0.0159389	-0.0111505	0.030308	-0.0136569	0.0311109	-0.00358224	-0.0135235	-0.00342438	0.0079072	-0.00718274	-0.00281291	0.00521186	-0.00589448	0.011714	-0.00401015	-0.00271834	0.00249753	0.00421727	0.00329083	0.00224864	0.00148639	0.00180209	0.000610692	0.000205613	-0.000351733
Hylobates_lar	-0.302642	0.118932	0.0108275	-2.09429e-05	0.0215814	0.00270364	-0.00202304	-0.0286317	-0.0128605	0.0290069	0.00212941	0.0319187	-0.00632729	0.0413819	-0.0223056	0.018123	0.00619906	-0.0200834	0.00834127	0.00402	-0.00774882	-0.00640121	-0.0195546	0.00255783	-0.0140906	0.00291255	-0.0101817	0.00134158	0.000856061	-0.0118315	-0.0083544	-0.00836756	0.00425573	-0.00388848	0.00291399	-0.0106234	0.00729668	-0.00790743	0.00616229	0.00289327	-0.000523835	0.001463	0.0011816	0.000591094	-0.00268867
Hystrix_cristata	0.123712	0.027633	0.134625	-0.0969573	-0.136252	-0.00729431	-0.0320809	0.0536063	6.48911e-05	-0.0645816	-0.0131308	0.0727558	0.0112254	0.0243319	0.0443574	-0.0144959	0.0100669	0.0189875	-0.000683372	0.00113397	-0.00931491	-0.00303722	-0.00641347	0.0117241	-0.0182797	-0.00020215	-0.00541955	3.98939e-05	-0.000734514	0.006238	0.000411112	-0.00347083	0.00548206	0.000254359	0.00750176	0.000229261	-0.00166654	0.000775463	-0.00191913	0.00126036	0.00151947	0.00170673	0.000641563	0.000178311	1.25521e-05
Lagostomus_maximus	0.133098	-0.0814259	0.105659	-0.0744424	0.0384911	-0.00889519	0.0215226	-0.0262332	0.0323052	-0.00403582	0.0354252	-0.0128354	-0.00422442	-0.0286576	-0.00934973	0.0214957	0.0058277	0.000841469	0.013875	-0.0507138	-0.00365703	0.0109565	-0.00911585	0.0212419	-0.0110624	-0.0218915	0.00390095	-0.014656	0.0246424	-0.00178777	-0.00246919	0.00386026	-0.000982946	-0.00627058	0.0010218	0.000644011	0.00151219	-0.00352488	-0.00216338	0.00019732	0.000483843	-0.00103715	0.0013077	-0.000738821	-4.44019e-06
Laonastes_aenigmamus	0.12599	-0.0683341	0.0356389	0.0810404	-0.0507868	0.0445972	-0.030445	-0.0456588	-0.0100395	-0.0167499	-0.0227197	-0.0521141	0.0151578	0.00287904	0.00286704	-0.00894459	-0.0220545	0.000423699	0.00465766	-0.00768057	-0.0113533	-0.0184322	0.0126121	0.0175166	-0.00854318	0.010182	-0.00149685	0.0224257	-0.00319622	0.00566071	-0.00552382	-0.00128725	-0.00950684	-0.00276771	0.00317778	0.00221016	0.00398979	-0.00360722	0.00240511	0.00192964	0.0023417	-0.00226535	0.0023625	-0.00437639	-0.0004687
Lemur_catta	-0.150262	-0.156024	-0.0436611	-0.030137	-0.0143791	-0.0169969	-0.00826452	-0.0184364	-0.00357861	0.0171832	-0.000414932	-0.0185868	-0.00196752	0.0178204	0.00935005	0.00529818	-0.0131434	-0.021587	0.00360947	0.0170543	-0.02774	-0.00252725	-0.0251605	0.0130882	-0.000712215	0.0181856	-0.00578956	-0.00926933	0.00775642	-0.00479355	-0.00515548	-0.00181222	0.0129198	0.000321363	-0.0069923	0.00879762	-0.0137744	0.00168496	0.00388459	-0.00176317	0.00255026	-0.000852187	0.00107635	-0.000528679	0.00171817
Lepus_europaeus	0.035128	-0.147269	0.125794	0.0599947	0.029662	-0.0957439	0.0356877	0.0554237	0.0200154	0.0131742	-0.0541866	-0.0039333	-7.33913e-05	-0.00285885	-0.0104697	0.00185726	0.00965827	-0.0114992	-0.0123711	0.00576212	-0.00543658	-0.00613485	-0.0088201	-0.00364667	-0.005307	0.000667796	-0.00410889	0.00614599	0.00389912	0.00176477	0.00383138	0.0069756	0.00336012	-0.000499498	0.00561271	-0.00323854	0.0105453	0.00105734	0.00617724	-0.000600936	-0.00248863	-0.0016695	-0.002778	2.3054e-05	0.00364646
Macaca_mulatta	-0.2326	0.0700414	0.0448667	-0.0207733	-0.0346648	-0.0668804	0.0287188	-0.017514	0.011035	0.000589401	0.0250911	-0.0293116	-0.0338192	-0.0139122	-0.0202784	-0.00844556	0.000649445	0.010547	-0.00150866	0.0101996	0.0199847	-0.0222973	-0.0110663	-0.00358731	-0.00474411	-0.0081602	-0.0107635	0.00470825	-0.000240295	0.0122393	0.00267873	-0.00682609	0.00967061	0.00445311	-0.0107925	-0.00106208	0.00049485	-0.000290546	-0.00813954	0.00540377	0.000897804	0.000859681	-0.00298861	-0.00304659	8.35757e-05
Myocastor_coypus	0.156623	0.0033447	0.0348057	-0.0745565	0.0207702	-0.0136699	-0.0328516	-0.0404813	0.0108984	0.01871	0.0193249	-0.00106266	-0.0267636	-0.0316733	0.0213018	-0.0113617	-0.0105833	0.0222726	-0.00562985	0.0215761	0.0254956	0.00232828	-0.0314348	-0.0121414	-0.0144004	0.0193149	-0.000901911	-0.00102026	0.00127296	0.00747672	0.00590411	0.00776166	-0.0128822	0.0026391	-0.00373645	0.00409871	0.00457764	-0.00668856	0.00431546	-0.00341701	0.00394807	0.000230018	-0.000151385	0.00188385	-0.000829808
Octodon_degus	0.122247	-0.043961	0.0894534	-0.0191171	0.0259325	0.0318215	-0.0409857	-0.0240853	0.0574012	0.000883571	0.0241634	-0.0310378	0.0361461	0.0263965	-0.0166096	0.00039553	-0.000543206	0.013548	-0.00142713	-0.00563025	-0.0161441	0.00436234	-0.00675474	-0.00257574	0.00883693	0.000751819	-0.0069538	-0.000679844	-0.0120457	-0.00917691	0.00167262	-0.00194215	-0.010412	-0.0026409	0.00431258	0.00218636	-0.00647713	0.00106004	0.00131601	0.00692193	-0.000662033	0.00403441	-0.00617799	0.000982672	0.000195276
Oryctolagus_cuniculus	0.0325268	-0.130097	0.0993986	0.0947934	0.0182974	-0.0757581	0.0231409	0.0464166	0.0270399	0.00674611	-0.0442977	-0.00557118	0.00802118	-0.0212035	-0.0116036	0.0257919	0.013266	-0.0177455	0.00901572	-0.00382273	0.0150424	-0.00672333	-0.000413481	-0.00219748	-1.98122e-07	0.00395878	-0.00716106	0.000421295	-0.00811512	0.00441003	-0.00747963	-0.00588217	-0.00843594	-0.00114991	-0.00030191	-0.000692299	-0.00840599	0.00442684	-0.00426636	-0.00272956	0.00345938	0.00180305	0.00217545	0.00162589	-0.00379054
Pedetes_capensis	0.168677	0.00984156	0.147877	-0.0114138	0.02943	0.0706538	0.0882463	0.0352898	-0.0571104	0.0363484	0.0239826	0.00386643	0.028191	0.0298397	-0.0195362	0.00223766	-0.00372559	0.0265902	0.017653	0.0144565	0.0118621	0.0259883	-0.00235349	0.00329743	0.0188404	0.0175457	-0.000542206	0.00869302	0.00661934	0.0082842	0.00357082	0.00380315	0.00602412	-0.00743987	-0.00166132	-0.00736018	-0.00276394	0.0011633	-0.00154215	-0.000238406	0.00199746	-0.00135591	0.000168911	-0.000554355	-5.76767e-05
Perodicticus_potto	-0.169367	-0.0854952	-0.114351	-0.0714675	-0.0302985	0.065219	0.00214747	0.0402381	0.0175616	-0.0055122	-0.0175416	-0.0155318	-0.0105126	-0.0362887	-0.0143855	-0.00817221	0.0520422	-0.000736347	-0.0135952	0.0332764	-0.00918275	-0.000469262	0.0123297	-0.0123655	-0.00016847	-0.000599679	-0.00223778	0.000809535	0.0125219	-0.015274	0.00354773	0.00642079	-0.004138	-0.00591506	0.00507974	-0.00391322	-7.50281e-05	-0.00241722	-0.00357685	0.00134919	0.00665235	0.000203223	9.06596e-06	-0.00121866	-4.36042e-05
Petaurista_petaurista	0.0301988	-0.0230395	-0.00939821	0.0456853	0.100782	-0.00587331	-0.0510345	0.0161244	-0.019713	-0.0727369	0.0429201	0.0115553	-0.0263999	0.0315448	0.00910177	0.027727	-0.00228609	-0.0102556	-0.0394527	-0.00336248	-0.0170049	-0.00843969	0.0117073	-0.00302081	0.0127512	-0.00650257	-0.00738177	-0.000153628	0.000741752	0.0107708	0.0104938	-0.00355361	-0.000358685	-0.00381958	-0.00402578	-0.00518089	-0.00231876	-0.0046556	0.0010028	-0.00384561	0.00376064	-0.00353415	-0.00178854	0.000282954	-0.000720314
Phyllotis_gerbillus	0.101015	0.035026	-0.0319322	0.0702174	-0.0367056	0.0292835	0.0584683	-0.00841062	0.0622127	-0.0333051	0.0425519	0.0203725	0.00955181	0.0165835	-0.0061882	-0.0198863	-0.0104881	-0.0394258	-0.00128682	0.0339369	0.0344737	0.00301604	0.0185843	0.0200563	-0.00640402	-0.00338458	-0.00964496	-0.0196317	0.00106659	0.00298978	-0.00747131	0.00500243	-0.00701608	8.42951e-06	-0.00214227	-0.00229222	-0.000126514	0.00264819	0.00344929	0.00189448	-0.000769931	-0.00116576	0.000421947	-4.1323e-05	0.000964807
Propithecus_diadema	-0.183519	-0.0489077	-0.079332	-0.0578811	0.00367203	0.037294	-0.0116064	0.022099	-0.0191479	-0.00900119	-0.0307151	-0.0220784	0.0171142	0.0220378	-0.0203441	0.0180948	0.00695726	-0.00763106	0.0202409	-0.0018642	0.00114686	0.00490033	0.00445713	0.0123651	0.00396787	-0.00838175	-0.0130546	0.00430131	-0.00398611	0.016558	0.000231896	0.0155705	0.000445554	0.0149254	0.00218838	0.00544068	-0.000370227	-0.00999774	-0.00302454	0.00300553	-0.00244002	-0.00126694	0.000588072	0.00296847	2.95394e-06
Rattus_norvegicus	0.131189	0.0168587	-0.0585764	0.058487	-0.0402884	-0.000457353	0.00939519	-0.00941783	0.0178715	0.00548053	-0.00662675	0.010364	0.0157671	0.00718149	-0.0228286	-0.00316823	0.00792776	0.0181191	0.0291246	0.00873319	-0.0322507	-0.0118236	-1.26222e-05	0.00546339	0.0076415	-0.0030447	0.00533947	-0.0180435	-0.0113982	0.0053896	0.000487032	0.000923018	-0.00173282	-0.000242651	-0.00609881	-0.00388491	0.00516461	-0.00683693	-0.00303581	-0.010362	-5.30301e-05	0.00488203	-0.000646114	-0.00138583	0.00104609
Sciurus_carolinensis	0.0790264	-0.0587001	-0.0312624	0.0666324	0.0734038	-0.0349902	0.0287839	0.0138451	-0.010303	-0.00816933	0.0310924	0.0272445	-0.016578	0.0306935	0.014173	-0.0044024	0.0432674	-0.000446622	-0.0159325	-0.00429184	0.0120065	0.0133135	0.00999375	0.017398	0.000809697	0.00849546	0.0191411	0.0126106	-0.000595973	-0.00792132	-0.00541726	0.0050638	0.00476428	0.00549194	-0.00437373	0.0125671	0.00345632	-0.00350272	0.000420258	0.00161016	-0.000251271	0.00501562	-0.000208178	-0.00148725	-0.000978759
Tarsius_syrichta	-0.240029	-0.0975732	-0.00518541	0.0019778	0.0797962	-0.035103	0.0387478	-0.0114801	-0.0676346	-0.0125648	0.0639918	0.0382587	0.0612328	-0.0468063	0.000223348	-0.0155322	-0.00942438	-0.00288745	-0.000620029	0.0027904	-0.016962	-0.0127123	0.00241434	-0.0158756	-0.0197387	0.0025866	0.00798188	-0.000118459	-0.0129096	0.00191481	-0.00380486	0.00118677	-0.00599763	-0.000460074	0.00316627	-0.00227219	-0.00262565	-0.00111407	-0.00309583	0.00305428	-0.00115188	4.63471e-05	0.00182326	0.00039615	0.00176344
Thomomys_umbrinus	0.161761	0.0765199	-0.136748	-0.0473122	0.0793329	-0.0751455	-0.0124092	-0.00529072	0.0316719	0.0311044	0.000760154	-0.00623293	0.0434964	0.0257438	0.0176337	-0.0399772	0.00258565	-0.000971203	0.0107254	0.000874752	-0.000874718	-0.0265425	-0.00289213	0.0230769	0.00120187	0.0017598	0.00074763	0.00640154	0.00823484	-0.00588609	0.0217953	0.00344864	0.000420356	0.00370724	0.00387864	-0.0057651	-0.0020387	0.00478541	-0.00260774	-0.000802095	-0.00130262	-0.0016801	0.000951182	-1.83864e-05	-0.00159491
Tupaia_minor	-0.0626175	-0.173262	-0.120301	-0.0531441	-0.0295146	0.0177909	-0.00443096	-0.0244873	-0.0242687	0.00764738	-0.0211898	-0.00240938	-0.00625994	0.0292705	0.0260846	0.00604185	0.0124174	-0.0263954	-0.00309384	-0.0283349	0.0135858	0.0353673	-0.0185977	-0.0026155	-0.00258116	0.00393274	0.00132726	-0.00947792	-0.0202353	0.00378758	0.0113002	-0.00313149	-0.00522049	-0.000791744	-0.00401762	-0.00708313	0.00621421	0.00651304	-0.00259679	0.00173222	0.000968016	-0.000196159	0.000216634	-0.00174591	0.000517075

## Sheet: Mandibular-PC-scores
	PC1	PC2	PC3	PC4	PC5	PC6	PC7	PC8	PC9	PC10	PC11	PC12	PC13	PC14	PC15	PC16	PC17	PC18	PC19	PC20	PC21	PC22	PC23	PC24	PC25	PC26	PC27	PC28	PC29	PC30	PC31	PC32	PC33	PC34	PC35	PC36	PC37	PC38	PC39	PC40	PC41
Acomys_cahirinus	-0.109945	0.0733396	-0.0395794	0.0157281	0.0171541	-0.0230029	-0.0252104	0.0182567	-0.0249292	-0.021982	-0.00119532	-0.0291436	0.0137425	0.000441572	0.00587907	-0.0115398	-0.00419365	-0.0048184	0.00101007	-0.00294772	-0.0175421	0.00768566	-0.00670039	0.0071898	-0.00573939	-0.00580866	-0.00610537	-0.0147016	0.00484969	0.0036903	0.00336469	0.00459442	-0.00744142	-0.00278032	0.00341091	-0.000306638	-0.000425797	0.000967901	-0.000296974	-0.000750132	0.000225594
Aplodontia_rufa	-0.00607609	0.0413073	-0.0425392	-0.0201629	-0.0748472	-0.0426949	0.0501597	-0.0565902	0.0404378	0.0434614	-0.00413146	0.0188508	0.0265232	-0.0162489	-0.0216279	0.0192236	-0.0177141	0.00730258	0.00535592	-0.00707704	-0.00617702	0.00699465	0.00474745	0.000691466	0.00319963	-0.00352301	0.00212318	0.000924687	-0.00278477	-0.00488329	0.00124691	-0.00376668	-0.00398847	0.000856421	0.00170358	-0.00231025	0.000432227	-0.000494642	-0.00172149	-0.000285418	0.000228215
Ateles_geoffroyi	0.133308	0.0344744	0.0473108	0.0373642	0.0400901	-0.0465147	-0.0233016	-0.027983	0.019286	0.0357671	0.0101865	-0.01233	0.0117073	-0.0102241	-0.0156958	-0.0118828	0.00741271	-0.0152216	-0.0107709	0.0135982	0.00951909	-0.00444263	-0.00707249	0.00024941	0.00241724	0.00253375	-0.00572676	0.00213863	0.00256508	0.00401988	0.00811262	0.0012977	0.00508006	-0.00279049	-0.000937324	-0.000495404	0.00171757	-0.00119113	-0.000461585	-0.00186965	0.000105464
Bathyergus_suillus	-0.111498	-0.118222	-0.00366929	-0.124823	-0.0335039	-0.0296205	-0.00987114	-0.0375515	-0.0242669	-0.0269422	-0.0202543	-0.000756312	-0.00278193	0.0176733	0.00259672	-0.0106256	0.00548858	0.0298078	-0.00643495	0.0120384	-0.00298296	-0.00335434	-0.0159614	0.00335251	-0.0100062	-0.00867855	-0.00157112	0.00555398	0.00162491	-0.0040775	0.00051795	-0.00379091	0.00215096	-0.000725995	0.000750131	-0.00106177	-0.000728788	-0.000466409	-0.00151285	-0.000516298	-6.48037e-05
Callithrix_jacchus	0.107009	-0.0160692	0.0214136	-0.010048	0.0497563	0.0148697	-0.0596464	0.0144536	0.0399792	0.00799369	-0.0172359	-0.0269964	0.0148957	0.0233853	-0.014606	0.0187225	0.0305927	-0.0106776	-0.000988191	0.0177898	0.00150386	0.0189072	0.00670706	0.00519436	-0.00739722	-0.00169967	0.0035984	-0.00321351	0.00357553	-0.00112976	-0.00397001	-0.00519836	0.00138842	0.00226978	0.000998843	0.000166771	0.000473817	-0.000459772	-0.000400359	0.00073865	0.000412961
Cannomys_badius	-0.0779034	0.0706747	0.0106853	-0.0257389	-0.0775482	0.00618197	0.00278365	0.0296917	-0.0633334	0.0272377	0.0102918	-0.0415522	-0.00656509	2.52321e-05	-0.0127819	0.0198763	0.00950751	-0.000317056	0.0040411	0.00778614	-0.00464854	-0.00679661	0.0120438	-0.00642044	-0.00966395	0.00781309	-0.0117951	0.00813314	-0.00720919	-0.00202253	0.00170714	-0.00122145	0.000402006	0.00300268	-0.000438601	0.00138159	-0.00172169	0.000103992	0.000602091	-0.000510899	0.000471618
Capromys_pilorides	-0.123344	-0.0822666	0.0814879	0.0323381	0.0373884	0.0251714	0.0327095	-0.0428065	-0.0129805	-0.0215693	0.00720118	0.0115547	0.0181322	0.0436366	0.00226695	0.0212205	-0.00915374	-0.0260338	0.0160513	0.0018078	0.0152599	0.00922928	-0.00954573	-0.00447424	-0.00355853	0.00193075	0.00330654	0.00331167	-0.00246215	0.00102818	0.00499145	0.00377237	-0.00330997	0.00204805	-0.00284233	-0.00123316	-0.0014668	0.00144485	-0.000418599	-2.40929e-05	9.13502e-05
Castor_canadensis	-0.0183098	0.0110754	0.117858	-0.0121825	-0.110915	0.0231963	-0.0029274	0.0460317	-0.00552937	0.00816085	0.0255915	0.0103468	-0.00898213	0.0273783	-0.0116059	-0.0180475	-0.00891385	0.00563639	-0.013855	0.0166017	-1.7025e-06	0.00342093	0.00326358	-0.0105696	0.00996033	0.00642228	-0.000647283	-0.00550703	0.00253041	-0.00144021	-0.000247779	0.00815021	0.000973066	-0.000660363	0.00124865	-0.00227151	0.00104417	2.4146e-05	-0.00130851	0.000953278	0.000303986
Cavia_porcellus	-0.129199	-0.125788	-0.0359073	0.00275142	-0.0066489	0.0191505	-0.0170261	0.0107128	0.0122905	0.0281969	0.00162074	0.00443062	0.000181086	0.00514879	0.00688171	-0.0110503	-0.0219035	-0.027398	-0.0345754	0.00292536	-0.0153179	0.00123789	0.00890174	0.00716017	-0.000924479	0.00339014	-0.00110905	0.00350393	-0.00252531	-0.00277626	-0.00235842	-0.00743061	-0.00405126	-0.00110251	-0.00203395	-0.000462007	0.00106003	0.00159031	0.000761196	-0.000439437	-7.41096e-05
Cebus_apella	0.145384	-0.0229172	0.0668295	0.0201611	-0.00592479	0.0231321	-0.0341121	-0.00352083	-0.00103656	0.0119041	-0.0304308	-0.00667101	0.0233783	0.00475988	0.0110446	0.0116116	0.000904885	0.00714044	-0.000845082	-0.00162213	-0.0245808	-0.00421503	-9.21131e-05	0.00603858	0.00366824	0.00874158	0.00172291	0.00630943	0.000932137	0.00401156	-0.00339577	0.00487036	0.000821037	-0.00297951	-0.00371514	0.000708247	-0.00128463	-0.000445382	-0.00125858	0.000455979	-0.00150288
Cheirogaleus_major	0.185763	0.00907636	-0.078742	-0.011679	-0.0129943	0.0922598	-0.0146754	-0.00764494	0.00994385	-0.0117636	-0.00165613	-0.00492065	-0.0236232	0.00277498	0.00723008	-0.00484199	-0.0103733	-0.00450169	-0.00454726	-0.0101489	0.0076664	-0.00224849	0.0085416	-0.0167565	-0.00441654	-0.00469269	0.00149725	-0.00171722	0.00367548	0.000351971	-0.00473088	-0.00331359	0.00418671	-0.00391744	0.00100941	-0.000353565	-0.00139193	0.00184786	-0.00124417	0.00068087	0.000197133
Chiropotes_satanas	0.157539	-0.0134055	0.0703964	0.0257817	-0.0135476	-0.0302166	0.00608579	-0.01542	0.0185891	0.0504199	-0.027506	0.00582683	-0.0071458	0.00283481	0.0195862	-0.00468701	0.00939861	0.0110344	0.00743609	-0.00474458	-0.00495642	0.0137074	-0.00236264	-0.0152907	-0.00208584	-0.0102053	-0.00706234	-0.00929977	-0.00493692	0.00628319	-0.00403344	-0.00137747	0.000788948	0.00179714	-0.0016093	-0.000919193	-0.000650317	0.00092234	0.000857054	-0.000721089	0.000110905
Colobus_polykomos	0.129348	-0.0118479	0.0649732	0.0195602	-0.00170146	-0.0308405	-0.00184763	-0.0450531	-0.0102487	-0.00662079	0.0050052	-0.000821534	0.0137076	-0.0215862	0.0139383	0.00427745	-0.0131866	0.00765	-0.0182756	-0.00988862	-0.00533061	-0.00878967	0.00228481	-0.00442686	-0.0129964	0.00372547	0.00823705	0.00274725	-0.00428933	0.0097217	0.00552958	0.00195114	0.000915284	-0.000394493	0.00132276	-0.000863248	-0.000390102	-7.58811e-05	0.00111233	0.00128981	0.000850211
Cricetomys_gambianus	-0.0811884	0.0813639	-0.000332527	0.00683775	-0.018524	0.0127666	0.026533	0.0361936	-0.00689457	0.0371307	-0.00935474	-0.0175666	-0.00643725	0.00340602	0.0255405	0.00842582	-0.00265841	0.0019244	0.00036026	-0.00840201	0.00425791	0.0149801	-0.0105381	0.0119116	-0.00102556	0.00255518	0.0105063	0.00185901	-0.00736632	-0.00098441	0.00515232	0.000241198	0.00421402	-0.00122511	0.0055663	0.00245643	0.00138201	0.00112384	-0.000918558	0.000690357	-0.000358759
Ctenomys_opimus	-0.0680626	-0.0114117	0.0290489	-0.00356761	-0.020888	0.012495	0.0430666	-0.0443177	0.0305726	-0.0156115	-0.00476322	-0.00694701	0.025837	0.0117069	-0.00422163	-0.0271039	0.00846843	-0.00669642	0.00936242	0.00674692	-0.0045199	-0.0178202	0.0215861	0.0133253	0.00114953	-0.013464	-0.00344865	0.000876945	0.00118098	0.0029026	0.00206621	0.00259293	0.00397298	0.00306583	0.00212385	0.00154712	0.000455866	0.00118207	0.000475076	0.00136028	-5.09373e-05
Cynocephalus_volans	0.120069	-0.100462	-0.132764	0.0174021	-0.0100096	-0.0597383	0.0634545	0.0400854	0.0087234	0.0340518	-0.0417664	-0.0192663	0.0161724	0.0154797	-0.0116008	-0.026633	-0.00348598	0.00337939	0.00277357	0.00290055	0.015434	-0.00662735	-0.00876045	-0.00643699	0.00340251	0.00914176	0.00108091	0.0004162	0.00375864	-0.000586157	0.000229873	0.00117285	-0.0028008	0.00146793	0.00100558	0.0010537	-0.00149243	0.000416873	0.00114528	0.000492049	-0.000339475
Dasyprocta_punctata	-0.126733	-0.0124393	-0.0191863	0.0300601	0.0914913	0.054096	0.0439295	-0.00729522	-0.00947303	0.0154874	-0.00754151	-0.0218206	-0.00521472	-0.00849173	0.00360601	0.00116357	0.0208468	0.00287187	-0.0102223	-0.0186982	-0.00562297	-0.0132169	0.00601033	-0.00476091	0.00691705	-0.000624594	-0.000129425	-0.00914688	-0.000113318	-0.00891005	0.00799613	0.000702264	0.00225363	0.000860372	-0.0030293	-0.00110989	-0.00105084	-8.32874e-05	-0.00167359	-0.000571868	6.28658e-05
Daubentonia_madagascariensis	0.0139159	0.0975438	0.0737436	-0.187377	0.142127	0.00502009	0.0461636	0.0584178	0.010192	0.011586	0.00347393	0.029351	0.025838	-0.00366123	0.00201733	-0.00300616	-0.0188239	0.00054744	0.00594791	0.00163764	0.00141613	-0.000401219	0.00588048	-0.00333109	-0.00345975	0.00295379	-0.00503301	-0.000847212	-0.000587395	-0.000427046	-0.00110261	-0.00100163	0.000236913	-0.00252451	-0.000523095	0.00104864	-0.000137647	-0.000385692	0.000107451	0.000348367	7.91107e-05
Dipus_sagitta	-0.114182	-0.0147724	-0.0231691	-0.0338406	-0.0346141	-0.0481532	-0.0163945	0.033652	-0.0326469	-0.0292456	-0.0192553	0.0447814	-0.00208818	-0.0115331	0.00258609	-0.0112167	0.0154576	-0.0150237	0.00415267	0.00202706	-0.0144518	0.00611846	-0.000812232	-0.0158782	0.00117295	8.51526e-05	0.00498966	-0.00122709	0.00180125	0.00419699	0.00877353	-0.00469347	0.00346507	0.00347151	-0.00134288	0.00129082	0.00121038	0.000505507	8.10451e-05	-0.000344217	-0.000430433
Erethizon_dorsatum	-0.0780197	-0.0434062	0.0542946	0.0116926	0.0307499	0.00176214	0.0316347	-0.0148146	-0.0520085	-0.0027256	0.0149665	-0.0113251	-0.00406473	-0.0221704	-0.00327687	-0.00485406	0.00231413	0.0110101	-0.0230069	0.00276684	0.0287282	0.00956019	0.00873979	0.00035668	0.00366283	-0.00836577	-9.93015e-05	0.000598706	-0.00165168	0.00869701	-0.005525	-0.00141804	-0.0039172	0.00145075	-0.000275656	0.00215991	0.000640401	-6.54672e-05	-0.00114022	-0.000489774	-0.000757488
Galago_senegalensis	0.183977	0.0225754	-0.0701514	-0.00827677	-0.0173185	0.056886	-0.0180832	-0.00936735	0.00747709	-0.020129	-0.00187156	-0.00535653	-0.0166639	-0.0165125	-0.0126476	-0.00411993	-0.0188293	5.43526e-05	0.019971	-0.00127714	-0.000676208	0.00755496	-0.00253802	0.00226464	0.000823737	-0.00268594	-0.00936383	0.00244413	-0.00679388	-0.000845229	0.00317104	0.00254992	0.000182189	0.00484339	-0.00313793	0.000919473	0.00276234	0.00101821	-0.000568326	0.000101661	-0.000412977
Georychus_capensis	-0.0930234	-0.0439141	0.0363243	-0.115191	-0.0583456	-0.0549149	-0.0622411	0.0254327	0.0532828	-0.012994	0.013764	-0.031942	-0.0115688	-0.00832847	-0.0240259	0.0138823	-0.00786651	-0.00869242	0.000734178	-0.023256	0.0114538	-0.0124441	-0.00784154	0.00411339	0.004016	-0.000739465	0.00626927	-0.0080595	-0.00215319	0.00477707	-6.69058e-05	-0.000156364	0.000954608	0.000583435	-0.00267749	0.000704528	-0.000909859	0.000393059	0.000118609	6.02018e-05	-0.000160964
Gerbillus_watersi	-0.10618	0.124045	-0.0585019	0.07631	-4.46951e-06	0.00342314	-0.0110156	-0.0178091	-0.00941261	-0.0295777	-0.0121797	0.034722	0.0347459	0.00653506	-0.0248197	0.00968413	-1.48921e-05	-0.000913376	-0.0219114	-0.00186375	0.00253951	-0.00124444	-0.0115718	-0.00131174	0.00396111	0.00255286	-0.00126577	-0.00543803	-0.00700123	-0.00274846	-0.0072377	-0.000391489	0.00702671	0.0011804	0.00123532	0.00163829	-0.001179	0.000137673	0.000557242	-2.69877e-05	6.82895e-05
Gorilla_gorilla	0.142305	-0.00947346	0.107785	0.0498072	-0.0275557	-0.0859826	-0.0240747	-0.0159943	-0.0303259	-0.0166513	0.0211898	0.0100081	0.000138195	-0.0117898	0.0212684	-0.00799111	0.00177195	-0.00899552	0.0212808	0.00218895	0.00793906	-0.00545059	0.00740013	0.00749294	0.00829112	0.00784975	-0.00324699	-0.00608752	-0.00116912	-0.00787512	-0.00123862	-0.00935956	-0.000610065	-0.00253177	0.00161398	0.000439997	-0.00143619	0.000542968	-0.000635857	0.000436177	-0.000197432
Graphiurus_nagtglasii	-0.0134513	0.110271	-0.0857804	-0.0350023	0.00680622	-0.0481708	-0.0204967	-0.0129567	0.0120698	-0.0113057	-0.0240529	0.0106977	-0.0142756	-0.0136818	0.0334932	0.00755307	-0.00173703	-0.0178222	-0.0066135	0.00839358	0.00396353	-0.00683725	0.00160544	0.00310953	0.00370064	0.0050816	-0.00456549	0.00369453	0.00440965	0.00339148	-0.00711818	0.00578666	-0.00261686	0.00691749	0.000572499	-0.000430418	-0.0009598	-0.000493594	-0.00171912	-0.000214738	0.000454491
Hydrochoerus_hydrochaeris	-0.149479	-0.123906	-0.00702768	0.0130595	0.00260786	0.0431572	-0.0184257	0.0216334	0.0139927	0.0469822	0.0588935	0.0325888	0.00412646	-0.0173718	-0.000503674	-0.00951758	0.0248192	-0.00564201	0.0108181	-0.016666	-0.00592152	0.000411883	-0.0102999	0.00203324	-0.00302291	-0.0025768	-0.00580724	0.00399828	0.000539865	0.00230782	-0.00559681	0.00285291	0.000209964	0.00270883	0.00307885	-0.000320179	-0.00117202	-0.00084198	3.97652e-05	0.00045818	-0.000170275
Hylobates_lar	0.142569	-0.0238223	0.0355284	0.0229704	0.00336692	-0.0319665	-0.0198484	0.0398186	-0.0279645	0.00867984	-0.0096146	0.0153037	0.00724766	-0.00248184	0.00306141	0.00509214	0.00865346	-0.00346996	0.00226629	-0.000750368	0.0043179	-0.0202752	-0.000628276	-0.000763862	-0.0104653	-0.0119526	0.0114895	-0.000426605	-0.0050307	-0.0114563	-0.00684956	0.00702561	-0.00288061	-0.000205059	-0.00106881	0.000211559	0.00253962	0.000664487	0.000195594	-0.000952612	0.000180953
Hystrix_cristata	-0.0920908	-0.0326675	-0.020887	0.0269633	0.0457907	0.0161486	0.0324221	0.0211009	-0.0337238	0.00686093	-0.00257262	-0.0168061	-0.017765	-0.0295513	-0.00357681	-0.00523912	-0.0163594	-0.00136723	0.0162948	0.0212086	-0.00353617	-0.0018893	-0.00587865	0.010911	-0.000543214	0.00331793	0.0101845	-0.0041356	-0.000270684	0.00366897	-0.00537612	-0.00215118	0.00626458	0.00257558	-0.00139452	-0.00495989	-4.48573e-05	-0.000153433	0.000373736	0.000333785	0.000157535
Lagostomus_maximus	-0.121713	-0.0938346	-0.0508958	0.0042291	0.0155641	0.0206681	-0.0225114	0.00445294	0.0197351	0.00472377	0.00305824	0.00971343	0.00513058	-0.00164969	0.016518	0.0442028	0.00391517	0.0213737	0.00909522	0.0129166	0.00408528	-0.0137594	0.00749381	-0.0071235	0.0106397	0.00486928	0.000496725	0.000213114	0.00739145	0.00442374	0.00225923	-0.000280071	-0.000106828	-0.00156437	0.00338544	0.000409671	0.00177242	0.00159028	0.000685349	-0.00102236	0.000134908
Laonastes_aenigmamus	-0.104923	-0.0358081	-0.0515593	0.075286	0.0105317	-0.050331	-0.00106146	0.010428	-0.016603	0.00483869	0.00221349	-0.0113112	-0.00429784	-0.00928127	-0.0107515	0.00782872	-0.0203371	-0.017594	0.0129861	0.000148976	-0.00420284	0.0029216	-0.000439301	-0.011703	-0.00222269	-0.0124264	-0.000893006	0.00739849	0.0081468	-0.000385897	-0.00133832	0.000931746	0.00206965	-0.00673252	-0.000572027	0.00241065	6.47695e-05	-0.00176285	-0.000971061	0.00112207	0.000316429
Lemur_catta	0.196284	-0.0188823	-0.0820934	-0.00451286	0.00280922	0.0232726	-0.000469908	0.00136161	-0.0253565	0.00178513	0.00244076	0.0283688	-0.014378	0.0135645	-0.00630416	-0.0048888	0.0234786	-0.000123381	-0.00289094	-0.0129438	0.00703223	-0.00535617	-0.00207708	0.0097113	-0.00531905	0.0102654	0.000959339	-0.0010818	0.00129224	0.00413271	0.00506941	-0.00290322	-0.00400459	-0.000273301	-0.00103714	-2.95481e-05	0.00132254	-0.00106992	-0.00109816	0.00143655	0.00062853
Lepus_europaeus	-0.0740458	0.0720121	-0.0151916	0.109397	-0.00950996	-0.00194622	0.0054178	0.0522034	0.0709809	-0.0320839	0.0379204	0.000523372	0.0188366	-0.00799969	0.0060419	-0.017755	-0.000888633	0.0282426	0.00401181	0.00738264	0.00203335	0.00211279	0.00164531	-0.000261468	-0.0123305	0.00532114	0.0042596	0.00395386	0.00168255	0.000112867	0.000864869	-0.00282011	-0.00175345	0.000707258	-0.00415272	0.000891054	-0.000749344	0.000737988	-0.000905324	-0.00085137	0.000155955
Macaca_mulatta	0.1643	-0.0428963	0.0373347	-0.0133425	-0.0067503	-0.0230233	0.0300056	0.0260798	-0.0322959	-0.0294876	0.00114017	-0.00572238	0.0118187	-0.00493101	-0.00941228	0.00374373	0.00235022	0.0082664	-0.00418132	-0.0264703	-0.00616796	0.0206545	0.00715083	0.00981362	0.0107579	-0.000331432	0.00235918	0.00838783	0.0122188	-0.00265287	-0.00212527	0.00225687	0.00283712	0.00215977	-0.000786067	-0.000413508	-0.000183262	0.000795142	0.000923412	-0.00106534	0.000798695
Myocastor_coypus	-0.141591	-0.142097	-0.0159541	0.0153544	0.00314665	0.00275077	-0.0487861	-0.0229105	0.00824008	-0.00576662	-0.0246236	0.00986323	-0.00273129	-0.00957548	0.0133903	-0.00205483	-0.0179766	0.0137667	0.00137225	-0.00477196	0.0123608	0.0136161	0.0116589	0.00478856	-0.00755384	0.00965668	-0.00924901	-0.00818913	-0.00147219	-0.00725674	0.00171625	0.00569456	0.00300522	-0.000484171	-0.000877855	0.00103018	0.000562315	-0.00188185	0.00101436	0.000384981	0.000149337
Octodon_degus	-0.0940984	-0.0301888	0.00889255	-0.0194097	0.0364033	0.00356802	0.0240389	-0.048332	0.0157189	-0.0279299	-0.012835	-0.00961206	-0.0256664	0.00158025	-0.0215254	-0.0196071	0.0163011	-0.000255245	0.0150712	-0.0013635	-0.0134461	0.00375231	0.0054616	-0.00650021	0.00490168	0.0135185	0.00743198	0.00197094	-0.0106973	0.00324192	-0.0076883	0.00200504	-0.00304478	-0.00486402	0.00190889	0.00150809	0.000803197	-0.000332176	-0.000118757	-0.00113442	0.00050373
Oryctolagus_cuniculus	0.0222092	-0.00436943	-0.000298982	0.0196698	0.0292191	-0.0799871	0.0579666	0.0245861	0.0513381	-0.046666	0.016548	-0.0159732	-0.0330055	0.00774884	0.0143509	0.0146407	0.0119681	-0.00514314	-0.0144866	-0.0023371	-0.00461925	0.00462054	0.00442191	-0.00800844	-0.000608779	-0.00276416	-0.00268277	0.0038305	-0.00491896	-0.00448903	0.00137575	0.001202	3.73665e-05	0.00132682	0.00193271	-0.00230519	0.000511975	-0.00147577	0.000753179	0.000940123	-0.000817704
Pedetes_capensis	-0.0191002	0.0385708	0.123404	0.0824892	0.0698578	0.00997338	-0.0343274	0.0225926	0.014384	0.00809897	-0.0364118	0.0247891	-0.0560692	0.0131172	-0.0264559	0.000366996	-0.0187797	0.0126233	-0.00180425	-0.00323734	-0.00327583	-0.00928919	-0.00464506	0.00701161	0.00223817	-0.00494357	-0.00402065	0.00562699	0.00206891	0.000179866	0.0036654	-0.00273305	-0.00266477	0.00253258	0.00294294	0.000570763	-0.0011634	0.000232835	0.000265924	-7.60364e-05	0.000134058
Perodicticus_potto	0.141053	0.00897026	-0.0436177	-0.0355671	-0.0145666	0.0727908	-0.0518698	0.00236081	0.00471236	-0.00616301	0.00442304	0.006496	0.0054834	-0.0127812	0.0034766	-0.0135611	-0.0042017	-0.00866101	0.00137885	0.0104271	0.00657079	0.00641284	0.00895264	-0.00133993	0.00412232	-0.00638604	0.0122037	0.00381849	-0.00376606	-0.0030562	0.00738086	0.00227476	-0.0018188	0.000148454	0.00349332	-0.000594724	-0.00302032	-0.00174953	0.000927734	-0.00163534	-0.000363827
Petaurista_petaurista	-0.0038175	0.0882757	-0.0388527	-0.0167307	-0.00586824	-0.0152104	0.0173844	-0.0544092	-0.0147925	0.0335983	0.0416761	0.00494312	-0.0297775	0.036859	0.0067976	0.00285652	-0.0110322	0.00793631	0.00124473	0.00404554	-0.00971829	-7.84742e-05	0.00429003	0.00216517	-0.000546606	-0.00138836	0.0116751	-0.00804496	0.00780221	-0.000732279	-0.00130971	-0.000419245	-4.25507e-05	0.00321136	-0.00316129	0.00320633	-5.6451e-05	-0.00159001	0.00111976	-0.000281269	-0.000243895
Phyllotis_gerbillus	-0.118721	0.0958218	-0.017694	0.0298047	0.00154065	0.0247153	-0.0471582	0.0162887	-0.0343026	-0.00924204	-0.0157781	-0.0109517	0.0310191	0.0152871	-0.00773438	-0.00114216	-0.00145876	0.0103909	0.00873437	-0.0139393	0.0048215	-0.00406388	0.00916367	-0.00683555	0.0037659	-0.0026854	0.00096997	0.000481041	-0.000461892	0.00345966	-0.00128829	-0.00459113	-0.00440325	0.000562119	-1.84338e-05	-0.00349771	0.00156951	-0.00185461	0.00083686	0.000991899	-0.000586018
Propithecus_diadema	0.127604	-0.0141661	0.0518536	-0.00942908	0.018474	0.0622024	0.00379879	-0.033344	0.00128759	-0.0219131	0.0242432	-0.0332699	0.0184734	0.00151847	0.0137447	-0.00675743	-0.0144192	-0.00340579	-0.000925401	-0.00500152	-0.00591874	-0.00809557	-0.0228633	-0.0102696	0.0016486	0.00543755	-0.00451142	0.000837399	0.00437356	-0.00448851	-0.00297125	-0.00450701	-0.000511673	0.00406989	0.00320718	0.00102205	0.00182181	-0.000852105	0.000589674	-0.000403322	-3.11242e-05
Rattus_norvegicus	-0.114942	0.0711536	-0.0156782	-0.0165496	-0.0133626	0.0138786	-0.0247367	-0.000261656	0.0123898	0.00877401	-0.0046759	-0.00800701	0.000220259	0.00773177	0.031807	-0.0123037	0.0107007	0.00559309	0.000291692	0.00291618	0.00553178	0.00178217	-0.0118093	0.00372249	0.0178577	-0.00912821	-0.00148857	0.00800141	-0.00621595	-0.00106238	0.000562345	-0.00113244	-0.00103451	-0.00361415	-0.00465963	7.55784e-05	4.55764e-05	-0.00031589	0.00111809	0.000907176	0.00104579
Sciurus_carolinensis	-0.060201	0.135189	-0.052422	-0.0324057	0.0274569	-0.0391919	-0.0328814	-0.0533384	-0.00824212	0.0157159	0.0182415	0.00501271	-0.0163301	0.0060757	-0.00770493	-0.00929085	0.0107988	0.00129093	0.00165645	-0.00751637	0.00949911	0.00369964	0.000338495	0.00159729	-0.00726801	0.00530719	-0.00316391	0.00677636	0.00585722	-0.0031672	-0.000981574	0.00282417	0.00184109	-0.00422471	0.00013654	-0.00296464	0.00039144	0.00244768	0.00123665	-0.000139704	-0.000841257
Tarsius_syrichta	0.148215	-0.0310797	-0.0457995	-0.0175552	0.0328347	0.00259347	0.00322326	-0.0150194	-0.0134208	-0.01042	0.0251089	0.00533319	-0.00141838	-0.0306747	-0.0208085	0.0184155	0.00945981	0.0107694	-0.00854903	0.0239152	-0.00906492	0.00465092	-0.00901766	0.000292663	0.00629835	-0.00352201	-0.00190582	-0.00424598	-0.00178371	-0.0031593	0.00267227	0.00215133	-0.00440335	-0.00169943	-0.00115129	0.000828455	-0.000994721	0.00124998	0.000904768	0.00197683	-0.000130056
Thomomys_umbrinus	-0.0765725	0.0713856	0.0919734	-0.00354409	-0.108905	0.0854102	0.073344	-0.00600007	0.022341	-0.0118583	-0.0382801	0.0102613	-0.012417	-0.0303342	0.000798535	0.0101887	0.015605	-0.0136995	-0.000690612	0.00302944	0.00744641	-0.00138624	-0.00710318	0.00445787	-0.00735084	0.00122272	-0.00111895	-0.00288131	0.00989797	-0.00114317	-0.000918622	-0.00111296	-0.0026464	-0.00370471	-0.00130297	0.000237435	0.000179382	-0.000848693	0.0013048	-0.000191322	-0.000233591
Tupaia_minor	0.167558	-0.0370116	-0.0828424	0.0119174	-0.0313127	0.009966	0.0488784	0.0369055	-0.00817669	-0.0228062	0.0187886	0.0153028	-0.00408829	0.0321912	0.00376558	0.0167409	-0.00590615	-0.00213955	0.00187544	-0.000275436	-0.000700224	-0.00594965	0.000269194	0.0135077	-6.75023e-05	-0.00510088	-0.00935012	-0.00355621	-0.00651409	0.00715643	-0.000956657	-0.00113098	0.002774	-0.00481891	9.80783e-05	-0.00101489	-0.000153173	-0.00104994	0.000265074	-0.00164158	-0.000100111

## Sheet: Variance
Variance on PCs
Crania						Mandibles
PC	Eigenvalues	% Variance	Cumulative %			PC	Eigenvalues	% Variance	Cumulative %
1	0.0282049	45.211	45.211			1	0.0138951	39.741	39.741
2	0.00831622	13.331	58.542			2	0.00477614	13.66	53.401
3	0.0059779	9.582	68.124			3	0.00360033	10.297	63.699
4	0.00377007	6.043	74.167			4	0.00251335	7.188	70.887
5	0.00262633	4.21	78.377			5	0.00205503	5.878	76.765
6	0.00182461	2.925	81.302			6	0.00169062	4.835	81.6
7	0.00166103	2.663	83.964			7	0.00117344	3.356	84.956
8	0.00126251	2.024	85.988			8	0.00096045	2.747	87.703
9	0.00107882	1.729	87.717			9	0.00075218	2.151	89.854
10	0.00085545	1.371	89.089			10	0.00056464	1.615	91.469
11	0.00078932	1.265	90.354			11	0.00044526	1.273	92.743
12	0.00077146	1.237	91.59			12	0.00036208	1.036	93.778
13	0.00068861	1.104	92.694			13	0.00033899	0.97	94.748
14	0.00061229	0.981	93.676			14	0.00028539	0.816	95.564
15	0.00048675	0.78	94.456			15	0.00021751	0.622	96.186
16	0.00043374	0.695	95.151			16	0.0002003	0.573	96.759
17	0.00036809	0.59	95.741			17	0.00017736	0.507	97.266
18	0.00033604	0.539	96.28			18	0.00014589	0.417	97.684
19	0.00028541	0.457	96.737			19	0.00012671	0.362	98.046
20	0.00026999	0.433	97.17			20	0.00011639	0.333	98.379
21	0.00023663	0.379	97.55			21	9.393e-05	0.269	98.648
22	0.00022181	0.356	97.905			22	8.194e-05	0.234	98.882
23	0.00019663	0.315	98.22			23	7.393e-05	0.211	99.093
24	0.00018417	0.295	98.515			24	5.955e-05	0.17	99.264
25	0.00014763	0.237	98.752			25	4.309e-05	0.123	99.387
26	0.00011899	0.191	98.943			26	4.285e-05	0.123	99.509
27	9.475e-05	0.152	99.095			27	3.486e-05	0.1	99.609
28	8.644e-05	0.139	99.233			28	2.851e-05	0.082	99.691
29	8.123e-05	0.13	99.363			29	2.521e-05	0.072	99.763
30	6.564e-05	0.105	99.469			30	2.037e-05	0.058	99.821
31	6.239e-05	0.1	99.569			31	1.836e-05	0.053	99.874
32	4.758e-05	0.076	99.645			32	1.357e-05	0.039	99.912
33	4.176e-05	0.067	99.712			33	9.98e-06	0.029	99.941
34	3.646e-05	0.058	99.77			34	8.34e-06	0.024	99.965
35	3.106e-05	0.05	99.82			35	5.26e-06	0.015	99.98
36	2.558e-05	0.041	99.861			36	2.57e-06	0.007	99.987
37	2.28e-05	0.037	99.898			37	1.51e-06	0.004	99.991
38	1.917e-05	0.031	99.928			38	1.14e-06	0.003	99.995
39	1.288e-05	0.021	99.949			39	8.6e-07	0.002	99.997
40	1.023e-05	0.016	99.965			40	7.5e-07	0.002	99.999
41	8.74e-06	0.014	99.979			41	2.2e-07	0.001	100
42	5.14e-06	0.008	99.988
43	3.61e-06	0.006	99.994
44	2.22e-06	0.004	99.997
45	1.83e-06	0.003	100

## Sheet: Convergence code
#Load libraries
library(ape)
library(geiger)
library(phytools)
library(convevol)
#Read in phylogeny
mytree<-read.tree("ESM-euarchglir-tree.txt")
#Read in principal component scores (substitute "Mandibular-PC-scores.csv" for mandibular analysis)
cranpc<-read.csv("Cranial-PC-scores.csv", row.names=1)
#Create data object for convevol analysis and select all 45 PCs
cran45<-as.matrix(array(cranpc[,1:45]))
#Select tip taxa
squirreltips<-c("Daubentonia_madagascariensis", "Sciurus_carolinensis", "Petaurista_petaurista")
#Run convergence analysis
ans<-convrat(phyl=mytree, phendata=cran45, convtips=squirreltips)
#Display convergence values
ans
#Get significance values
val<-convratsig(phyl=mytree, phendata=cran45, convtips=squirreltips, nsim=1000)
#Display P-values
val
