# Supplementary material for: Convergent evolution in the Euarchontoglires
Source: Biol Lett. 2018 Aug 1;14(8):20180366. doi: 10.1098/rsbl.2018.0366 (PMC6127122; doi:10.1098/rsbl.2018.0366)
Supplement: Phylogeny [file rsbl20180366supp4.txt]

(((Lepus_europaeus:25.3,Oryctolagus_cuniculus:25.3):66.5,((Graphiurus_nagtglasii:46.893861,((Sciurus_carolinensis:20.559458,Petaurista_petaurista:20.559458):15.365636,Aplodontia_rufa:35.925094):10.968767):32.341,(((Hystrix_cristata:39.174913,((Bathyergus_suillus:10.489811,Georychus_capensis:10.489811):26.722036,((Erethizon_dorsatum:30.79258,(Dasyprocta_punctata:23.730655,(Cavia_porcellus:18.108001,Hydrochoerus_hydrochaeris:18.108001):5.622654):7.061925):1.406489,(((Octodon_degus:17.458086,Ctenomys_opimus:17.458086):3.288938,(Capromys_pilorides:16.43702,Myocastor_coypus:16.43702):4.310004):8.490905,Lagostomus_maximus:29.237926):2.96114):5.012778):1.963066):9.991451,Laonastes_aenigmamus:49.166364):27.29912,((Castor_canadensis:62.271613,Thomomys_umbrinus:62.271613):10.04185,(((((Phyllotis_gerbillus:26.499996,(Rattus_norvegicus:25.499996,(Acomys_cahirinus:24.723873,Gerbillus_watersi:24.723873):0.77613):1.0):2.381197,Cricetomys_gambianus:28.881197):14.230681,Cannomys_badius:43.111878):8.015089,Dipus_sagitta:51.126967):16.095969,Pedetes_capensis:67.222935):5.09052):4.15202):2.76938):12.6):2.7,(((((((Macaca_mulatta:21.410374,Colobus_polykomos:21.410374):8.589626,(Hylobates_lar:19.605945,Gorilla_gorilla:19.605946):10.394055):16.811821,((Ateles_geoffroyi:21.3213,(Callithrix_jacchus:20.092526,Cebus_apella:20.092528):1.228773):1.411478,Chiropotes_satanas:22.732779):24.079043):22.028211,Tarsius_syrichta:68.840033):4.162986,((((Cheirogaleus_major:30.945905,Propithecus_diadema:30.945905):2.318811,Lemur_catta:33.264716):17.859349,Daubentonia_madagascariensis:51.124065):11.612487,(Perodicticus_potto:38.0,Galago_senegalensis:38.000001):24.736553):10.266465):18.296982,Cynocephalus_volans:91.3):3.0,Tupaia_minor:94.3):0.2);
